# Supplementary material for: ProNGF Drives Localized and Cell Selective Parvalbumin Interneuron and Perineuronal Net Depletion in the Dentate Gyrus of Transgenic Mice
Source: Front Mol Neurosci. 2017 Feb 9;10:20. doi: 10.3389/fnmol.2017.00020 (PMC5299926; doi:10.3389/fnmol.2017.00020)
Supplement: Supplementary file 1 [file Table1.xlsx]

## Sheet: Differential_mRNAs_1m
	ProbeID	PrimaryAccession	RefSeqAccession	GenbankAccession	UniGeneID	EntrezGeneID	GeneSymbol	GeneName	log2FC	Limma P.Value
	A_30_P01017437	chr12:81221532-81232030_F							-2.58993	0.00335158
	A_30_P01027466	chr4:35106125-35127700_R							-2.44344	0.000481145
	A_51_P318830	NM_018803	NM_018803	NM_018803	Mm.261601	54526	Syt10	synaptotagmin X	-2.42863	0.00197862
	A_55_P2023637	NM_021400	NM_021400	NM_021400	Mm.329131	96875	Prg4	proteoglycan 4 (megakaryocyte stimulating factor, articular superficial zone protein)	-2.30073	0.00672547
	A_55_P2048867	EU616813		EU616813	Mm.260543	100040724	Mirg	miRNA containing gene	-2.05588	0.000745603
	A_66_P114167	AK021392		AK021392	Mm.246718	77870	E130116L18Rik	RIKEN cDNA E130116L18 gene	-1.98265	0.00082384
	A_52_P113916	NAP028749-1							-1.97181	0.021298
	A_55_P2024625	NM_001193667	NM_001193667	NM_001193667	Mm.458815	100504362	Gm1987	predicted gene 1987	-1.89129	0.0213174
	A_30_P01025686	chr2:119412770-119435110_R							-1.82693	0.025818
	A_30_P01028216	chr4:33375464-33377138_R							-1.67517	0.0257831
	A_30_P01021787	chr11:3538125-3554450_F							-1.66535	0.0492275
	A_55_P2018836								-1.61624	0.00614805
	A_52_P533280	NM_013637	NM_013637	NM_013637	Mm.42733	19118	Prm1	protamine 1	-1.59509	0.0119955
	A_30_P01023344	chr2:119412770-119435110_R							-1.5913	0.022945
	A_55_P1998471	NM_001281852	NM_001281852	NM_001281852	Mm.2128	20202	S100a9	S100 calcium binding protein A9 (calgranulin B)	-1.5544	0.0450549
	A_55_P2106039	NM_016693	NM_016693	NM_016693	Mm.36640	53608	Map3k6	mitogen-activated protein kinase kinase kinase 6	-1.53781	0.00422927
	A_30_P01032963	chr12:110845020-110850870_R							-1.45201	0.0133035
	A_30_P01027094	chr14:65431652-65437902_F							-1.441	0.0291438
	A_55_P2121618	NM_023434	NM_023434	NM_023434	Mm.246237	268741	Tox4	TOX high mobility group box family member 4	-1.40475	0.00298554
	A_55_P2222557	XR_385736	XR_385736	XR_385736	Mm.158974	73252	1600022D10Rik	RIKEN cDNA 1600022D10 gene	-1.38526	0.00804588
	A_30_P01018927	chr15:90156889-90184564_F							-1.36421	0.0142118
	A_30_P01019048	chr19:5771425-5848475_F							-1.35644	0.0169298
	A_30_P01030786	chr5:22801058-22939737_F							-1.35483	0.0205425
	A_30_P01017613	chr14:65431652-65437902_F							-1.34805	0.0417447
	A_55_P2005720								-1.33723	0.0183231
	A_51_P346938	NM_029796	NM_029796	NM_029796	Mm.348025	76905	Lrg1	leucine-rich alpha-2-glycoprotein 1	-1.33715	0.0135926
	A_30_P01026949	chr14:65431652-65437902_F							-1.32085	0.0299515
	A_51_P170807	XR_402119	XR_402119	XR_402119	Mm.36640	102641377	LOC102641377	uncharacterized LOC102641377	-1.31294	0.00843396
	A_55_P2153620	NM_001039959	NM_001039959	NM_001039959	Mm.203866	66395	Ahnak	AHNAK nucleoprotein (desmoyokin)	-1.29052	0.0234596
	A_66_P109368	NM_029525	NM_029525	NM_029525	Mm.123247	109294	Prex2	phosphatidylinositol-3,4,5-trisphosphate-dependent Rac exchange factor 2	-1.26655	0.0187271
	A_30_P01026093	chr4:123572090-123581365_F							-1.2375	0.0216474
	A_55_P2051052	NM_025732	NM_025732	NM_025732	Mm.439817	66729	Ankrd61	ankyrin repeat domain 61	-1.23736	0.032779
	A_55_P2004551	NM_016659	NM_016659	NM_016659	Mm.24399	16627	Klra1	killer cell lectin-like receptor, subfamily A, member 1	-1.22922	0.0403254
	A_55_P2132888	XM_006538085	XM_006538085	XM_006538085	Mm.479881	53378	Sdcbp	syndecan binding protein	-1.22856	0.0120211
	A_30_P01026872	chr3:34003359-34537330_F							-1.22544	0.0260788
	A_55_P1992884	NAP114441-1							-1.22464	0.0105786
	A_30_P01025922	chr8:74473445-74496948_R							-1.20965	0.0341411
	A_55_P2172515	NR_038029	NR_038029	NR_038029	Mm.158997	433646	1700061I17Rik	RIKEN cDNA 1700061I17 gene	-1.1951	0.0108659
	A_55_P2086811	NM_001013817	NM_001013817	NM_001013817	Mm.445821	434484	Sp140	Sp140 nuclear body protein	-1.17547	0.0236965
	A_52_P493620	NM_026218	NM_026218	NM_026218	Mm.333499	67529	Fgfr1op2	FGFR1 oncogene partner 2	-1.17114	0.0026482
	A_55_P2029111	AK040829		AK040829	Mm.411845				-1.17007	0.0394053
	A_55_P2446231	ENSMUST00000068792		AK042002	Mm.296632	242474	Tmem245	transmembrane protein 245	-1.1656	0.00105705
	A_55_P2098727								-1.16269	0.00142451
	A_55_P2315886	AK141853		AK141853	Mm.449986	114677	4930590A17Rik	RIKEN cDNA 4930590A17 gene	-1.1609	0.0153225
	A_51_P358256	NM_009803	NM_009803	NM_009803	Mm.486506	12355	Nr1i3	nuclear receptor subfamily 1, group I, member 3	-1.15791	0.00803936
	A_55_P2244360	NR_045390	NR_045390	NR_045390	Mm.410760	77855	D730045A05Rik	RIKEN cDNA D730045A05 gene	-1.15112	0.0478611
	A_55_P2012627	NR_033455	NR_033455	NR_033455	Mm.353669	100038410	Gm10536	predicted gene 10536	-1.14736	0.0266665
	A_30_P01030366	chr14:65431652-65437902_F							-1.13809	0.0473187
	A_55_P2001494	NM_013598	NM_013598	NM_013598	Mm.45124	17311	Kitl	kit ligand	-1.13699	0.00652099
	A_51_P453909	NM_007817	NM_007817	NM_007817	Mm.4515	13107	Cyp2f2	cytochrome P450, family 2, subfamily f, polypeptide 2	-1.13541	0.0323379
	A_55_P1984591	NM_019626	NM_019626	NM_019626	Mm.4880	12404	Cbln1	cerebellin 1 precursor protein	-1.12995	0.0134851
	A_55_P2008987	NM_009890	NM_009890	NM_009890	Mm.30824	12642	Ch25h	cholesterol 25-hydroxylase	-1.10314	0.0154187
	A_30_P01031329	chr7:67111261-67120697_F							-1.10293	0.0482663
	A_30_P01031949	chr2:119412770-119435110_R							-1.09871	0.0246002
	A_30_P01029895	chrX:47893703-47996700_R							-1.09758	0.0123795
	A_51_P161308	NM_013667	NM_013667	NM_013667	Mm.17322	20518	Slc22a2	solute carrier family 22 (organic cation transporter), member 2	-1.09742	0.0188655
	A_30_P01019249	chr3:68867193-68876128_F							-1.0807	0.0193305
	A_30_P01032237	chrX:148720661-148763177_F							-1.07926	0.0240796
	A_55_P2095010								-1.0786	0.0166812
	A_55_P1978726								-1.0707	0.00920679
	A_30_P01018189	chr2:174088550-174109425_F							-1.06302	0.0367208
	A_55_P1994284	NM_177866	NM_177866	NM_177866	Mm.79072	329954	Catsper4	cation channel, sperm associated 4	-1.06119	0.0181391
	A_30_P01018504	chr4:135896689-135918414_F							-1.04746	0.0247669
	A_51_P290556	XM_006496490	XM_006496490	XM_006496490	Mm.313904	241134	Nyap2	neuronal tyrosine-phophorylated phosphoinositide 3-kinase adaptor 2	-1.04187	0.00112079
	A_30_P01031833	chr10:5950116-5958250_F							-1.03673	0.0482172
	A_55_P2131433								-1.03116	0.0105499
	A_55_P2317156	AK141748		AK141748	Mm.129576	414120	E330018M18Rik	RIKEN cDNA E330018M18 gene	-1.0301	0.0495116
	A_30_P01019212	chr4:126009815-126015875_F							-1.02947	0.00805537
	A_30_P01018691	chr3:95443575-95462543_F							-1.01632	0.043569
	A_55_P2020876	NM_173400	NM_173400	NM_173400	Mm.74730	230376	Haus6	HAUS augmin-like complex, subunit 6	-1.00871	0.00641183
	A_51_P391955	NM_029723	NM_029723	NM_029723	Mm.275769	76747	Dapl1	death associated protein-like 1	-1.00466	0.0499844
	A_55_P1954086	NM_001198766	NM_001198766	NM_001198766	Mm.236067	50706	Postn	periostin, osteoblast specific factor	1.00631	0.0149789
	A_55_P2004051								1.00745	0.0112651
	A_30_P01025912	chr1:58443698-58449898_R							1.01214	0.0499379
	A_30_P01020663	chr4:109071198-109078714_F							1.01293	0.0333208
	A_30_P01023251	NEAT1							1.01752	0.025767
	A_55_P2006208	NR_003248	NR_003248	NR_003248	Mm.129645	768252	Foxl2os	forkhead box L2, opposite strand	1.02456	0.0412231
	A_51_P168981	NM_028208	NM_028208	NM_028208	Mm.474795	72351	Ptar1	protein prenyltransferase alpha subunit repeat containing 1	1.0286	0.00332666
	A_30_P01029209	chr14:79724027-79729152_R							1.03393	0.0181018
	A_30_P01021915	chr12:72103832-72116875_R							1.0361	0.00500768
	A_52_P160397	NM_029747	NM_029747	NM_029747	Mm.159787	76797	2410137M14Rik	RIKEN cDNA 2410137M14 gene	1.04381	0.0180936
	A_51_P276149	NM_146588	NM_146588	NM_146588	Mm.223108	258581	Olfr1030	olfactory receptor 1030	1.08378	0.0477849
	A_55_P2057380								1.09814	0.00507484
	A_52_P84234	NM_009006	NM_009006	NM_009006	Mm.25860	26412	Map4k2	mitogen-activated protein kinase kinase kinase kinase 2	1.11194	0.0331843
	A_55_P2069768	NM_178260	NM_178260	NM_178260	Mm.458301	280287	Kiss1	KiSS-1 metastasis-suppressor	1.11498	0.0378955
	A_30_P01026930	chr14:105988692-105994145_F							1.12215	0.00177969
	A_30_P01026182	chr9:63774461-63784928_R							1.12779	0.0177943
	A_51_P487913	AK011165		AK011165	Mm.410850	70319	2600006K01Rik	RIKEN cDNA 2600006K01 gene	1.139	0.00202666
	A_30_P01027591	chr1:58443698-58449898_R							1.14263	0.0490074
	A_51_P370470	NM_030013	NM_030013	NM_030013	Mm.197640	77951	Cyp20a1	cytochrome P450, family 20, subfamily a, polypeptide 1	1.18262	0.0035687
	A_55_P2128591	NM_011177	NM_011177	NM_011177	Mm.3944	19144	Klk6	kallikrein related-peptidase 6	1.18737	0.00547009
	A_55_P2163438	AK047768		AK047768	Mm.37638	11472	Actn2	actinin alpha 2	1.21573	0.000114227
	A_55_P2065113	NM_001177484	NM_001177484	NM_001177484	Mm.380213	100415785	Gm11559	predicted gene 11559	1.2233	0.0452237
	A_30_P01021050	chr12:72103832-72116875_R							1.24178	0.00667364
	A_55_P2059337	NM_023229	NM_023229	NM_023229	Mm.28123	66587	Fastk	Fas-activated serine/threonine kinase	1.24515	0.000627451
	A_30_P01025539	chr1:58443698-58449898_R							1.27624	0.0295533
	A_55_P1975832	NM_026939	NM_026939	NM_026939	Mm.423020	69099	1810009N02Rik	RIKEN cDNA 1810009N02 gene	1.2771	0.0030965
	A_51_P385718	NM_026862	NM_026862	NM_026862	Mm.292848	68891	Cd177	CD177 antigen	1.27758	0.0161697
	A_51_P139349	NM_027056	NM_027056	NM_027056	Mm.158267	69364	1700012P22Rik	RIKEN cDNA 1700012P22 gene	1.31145	0.00153603
	A_55_P2147696	NM_016789	NM_016789	NM_016789	Mm.10099	53324	Nptx2	neuronal pentraxin 2	1.3455	0.00784927
	A_55_P2078370	NM_153171	NM_153171	NM_153171	Mm.38271	246709	Rgs13	regulator of G-protein signaling 13	1.36008	0.00145427
	A_30_P01026443	chr5:22801058-22939737_R							1.36435	0.00105612
	A_55_P2131328								1.40444	0.0431225
	A_55_P1959683	NM_001081643	NM_001081643	NM_001081643	Mm.482923	574437	Xlr3b	X-linked lymphocyte-regulated 3B	1.44929	0.0279053
	A_55_P1990032	NM_009141	NM_009141	NM_009141	Mm.4660	20311	Cxcl5	chemokine (C-X-C motif) ligand 5	1.4623	0.0368109
	A_30_P01030726	chr16:92478986-92497610_F							1.68873	0.0161009
	A_55_P1984103	NM_010280	NM_010280	NM_010280	Mm.16520	14587	Gfra3	glial cell line derived neurotrophic factor family receptor alpha 3	1.81329	0.00776973

## Sheet: Differential_mRNAs_3m
		ProbeID	PrimaryAccession	RefSeqAccession	GenbankAccession	UniGeneID	EntrezGeneID	GeneSymbol	GeneName	Log2FC	Limma P.Value
		A_55_P2100241	NR_003278	NR_003278	NR_003278		19791	Rn18s	18S ribosomal RNA	-5.03373	3.72398e-05
		A_55_P2142226	NM_001168294	NM_001168294	NM_001168294	Mm.483584	238393	Serpina3f	serine (or cysteine) peptidase inhibitor, clade A, member 3F	-4.98201	0.000771804
		A_55_P1964193	NM_008634	NM_008634	NM_008634	Mm.4173	17755	Map1b	microtubule-associated protein 1B	-4.69808	0.000111493
		A_30_P01024724	chr13:73472571-73483846_R							-4.62867	5.46279e-07
		A_30_P01017613	chr14:65431652-65437902_F							-4.52358	1.47316e-06
		A_30_P01022304	chr4:131905739-131910814_F							-4.34605	3.19004e-06
		A_55_P1977776	J01871		J01871		790956	Rs5-8s1	5.8S ribosomal RNA	-4.34205	5.45475e-05
		A_55_P1987290	NR_004413	NR_004413	NR_004413		19847	Rnu1b6	U1b6 small nuclear RNA	-4.29425	4.32557e-06
		A_51_P280446	NM_022324	NM_022324	NM_022324	Mm.30222	64136	Sdf2l1	stromal cell-derived factor 2-like 1	-4.01891	2.38034e-07
		A_30_P01019212	chr4:126009815-126015875_F							-3.97756	8.80179e-06
		A_51_P128065	NM_033573	NM_033573	NM_033573	Mm.35089	94315	Prcc	papillary renal cell carcinoma (translocation-associated)	-3.74505	5.67894e-06
		A_30_P01018887	chr4:126009815-126015875_F							-3.74147	3.32351e-06
		A_55_P2093770								-3.6403	4.46326e-05
		A_30_P01024738	chr4:126009815-126015875_F							-3.62396	1.01548e-05
		A_30_P01028690	chr4:126009815-126015875_F							-3.5735	6.70312e-05
		A_30_P01018039	chr16:8738782-8830148_R							-3.56795	3.38947e-07
		A_51_P215077	NM_025569	NM_025569	NM_025569	Mm.218286	66447	Mgst3	microsomal glutathione S-transferase 3	-3.56611	8.14709e-05
		A_51_P513959	BC003885		BC003885	Mm.379366	225215	Rsl24d1	ribosomal L24 domain containing 1	-3.55143	6.61577e-06
		A_30_P01018861	chr2:152172745-152184745_R							-3.55061	8.41293e-06
		A_30_P01022987	chr7:50509139-50526856_R							-3.53673	7.22086e-06
		A_55_P2056342	NM_025569	NM_025569	NM_025569	Mm.218286	66447	Mgst3	microsomal glutathione S-transferase 3	-3.52576	4.24774e-05
		A_51_P497463	NM_011615	NM_011615	NM_011615	Mm.270139	21945	Dedd	death effector domain-containing	-3.47547	5.17284e-06
		A_30_P01033409	chr14:70136275-70148375_F							-3.3964	6.41666e-08
		A_52_P420466	NM_175660	NM_175660	NM_175660	Mm.423402	319172	Hist1h2ab	histone cluster 1, H2ab	-3.36287	0.000931997
		A_51_P300207	NM_198609	NM_198609	NM_198609	Mm.379366	225215	Rsl24d1	ribosomal L24 domain containing 1	-3.3258	8.54674e-06
		A_55_P1956443	NM_001080949	NM_001080949	NM_001080949	Mm.276362	219022	Ttc5	tetratricopeptide repeat domain 5	-3.32054	2.72439e-05
		A_55_P2108754	NM_138589	NM_138589	NM_138589	Mm.282122	28018	Ubfd1	ubiquitin family domain containing 1	-3.32053	5.26769e-06
		A_30_P01029934	chr11:95627874-95640824_R							-3.24952	0.000342924
		A_30_P01032527	chr5:74487385-74497428_R							-3.24506	2.61347e-06
		A_30_P01024722	chr11:95627874-95640824_R							-3.23795	0.000445364
		A_30_P01025982	chr13:98528250-98551125_F							-3.2196	1.40893e-07
		A_30_P01018869	chr5:52461266-52541416_F							-3.18534	6.93836e-05
		A_51_P195483	NM_180600	NM_180600	NM_180600	Mm.207894	109161	Ube2q2	ubiquitin-conjugating enzyme E2Q (putative) 2	-3.12938	2.01927e-06
		A_30_P01031094	chr4:131734714-131742542_F							-3.08585	1.35027e-05
		A_51_P373696	NM_001013813	NM_001013813	NM_001013813	Mm.116898	270118	Maml2	mastermind like 2 (Drosophila)	-3.05851	7.31333e-07
		A_52_P575668	NAP097103-001							-3.03798	8.91582e-05
		A_52_P539414	NM_181410	NM_181410	NM_181410	Mm.185467	209357	Gtf2h3	general transcription factor IIH, polypeptide 3	-3.03465	5.01895e-06
		A_55_P2339650	NM_177301	NM_177301	NM_177301	Mm.9043	15388	Hnrnpl	heterogeneous nuclear ribonucleoprotein L	-3.01226	2.71219e-06
		A_30_P01033159	chr6:54591416-54597566_R							-3.01178	0.00022293
		A_30_P01029467	chr4:126009815-126015875_F							-2.98483	7.57855e-05
		A_51_P405089	ENSMUST00000022099		AK081865	Mm.284649	210992	Lpcat1	lysophosphatidylcholine acyltransferase 1	-2.9706	7.97227e-05
		A_30_P01028534	chr4:126009815-126015875_F							-2.94688	0.000560749
		A_55_P2165414	NM_001252569	NM_001252569	NM_001252569	Mm.439692	20700	Serpina1a	serine (or cysteine) peptidase inhibitor, clade A, member 1A	-2.94122	0.00997497
		A_52_P467140	NM_019776	NM_019776	NM_019776	Mm.439987	56463	Snd1	staphylococcal nuclease and tudor domain containing 1	-2.93203	2.71881e-05
		A_55_P1969156	NM_013626	NM_013626	NM_013626	Mm.5121	18484	Pam	peptidylglycine alpha-amidating monooxygenase	-2.92878	0.000518985
		A_55_P2054540	AK048818		AK048818	Mm.392384	12914	Crebbp	CREB binding protein	-2.92561	4.72e-05
		A_30_P01022058	chr5:23349978-23402028_F							-2.91317	2.64455e-07
		A_55_P2139464								-2.90826	8.83559e-05
		A_51_P318830	NM_018803	NM_018803	NM_018803	Mm.261601	54526	Syt10	synaptotagmin X	-2.90136	0.00110326
		A_30_P01018131	chr4:131734714-131742542_F							-2.89287	8.09224e-05
		A_30_P01022640	chr4:131734714-131742542_F							-2.87065	0.000142677
		A_52_P269672	NM_011447	NM_011447	NM_011447	Mm.258220	20681	Sox8	SRY-box containing gene 8	-2.8555	5.68262e-05
		A_55_P2086811	NM_001013817	NM_001013817	NM_001013817	Mm.445821	434484	Sp140	Sp140 nuclear body protein	-2.82316	0.000174686
		A_30_P01019861	chr4:131734714-131742542_F							-2.8171	4.3726e-05
		A_55_P2010301	NM_009245	NM_009245	NM_009245	Mm.439694	20702	Serpina1c	serine (or cysteine) peptidase inhibitor, clade A, member 1C	-2.81346	0.0116319
		A_66_P126348	NR_033217	NR_033217	NR_033217	Mm.387876	407795	BC030870	cDNA sequence BC030870	-2.80363	1.32193e-06
		A_55_P2150352								-2.77631	0.000213681
		A_55_P2037817	AK136939		AK136939	Mm.253736	114301	Palmd	palmdelphin	-2.76351	4.94155e-05
		A_30_P01025197	chr4:138653689-138688814_F							-2.72349	8.39561e-08
		A_30_P01031738	chr6:116092274-116144199_R							-2.71982	2.02545e-05
		A_51_P388973	NM_001042438	NM_001042438	NM_001042438	Mm.244931	22770	Zhx1	zinc fingers and homeoboxes 1	-2.70241	6.81861e-05
		A_30_P01025536	chr11:97505439-97522274_F							-2.68982	0.0100708
		A_30_P01032325	chr6:133054025-133069850_R							-2.68415	0.00141528
		A_55_P2151209	NM_130873	NM_130873	NM_130873	Mm.196689	170654	Krtap19-4	keratin associated protein 19-4	-2.65644	0.0116181
		A_30_P01018129	chr19:23068397-23190256_R							-2.65518	5.69231e-05
		A_30_P01021082	chrX:100676170-100710920_R							-2.6183	6.97948e-07
		A_30_P01023700	chr12:110845020-110850870_R							-2.61585	3.6501e-05
		A_30_P01032135	chr6:54591416-54597566_R							-2.61573	0.0024259
		A_30_P01026457	chr13:76326228-76332632_R							-2.61392	9.25209e-05
		A_30_P01027833	chr17:39982023-39983277_F							-2.61039	0.000279433
		A_51_P502225	NM_019687	NM_019687	NM_019687	Mm.274590	30805	Slc22a4	solute carrier family 22 (organic cation transporter), member 4	-2.60968	2.56111e-07
		A_55_P2113857	NM_009247	NM_009247	NM_009247	Mm.312593	20704	Serpina1e	serine (or cysteine) peptidase inhibitor, clade A, member 1E	-2.60127	0.0132726
		A_30_P01028612	chrX:138966975-138981525_F							-2.59853	4.49562e-05
		A_55_P2037538								-2.5947	2.69804e-05
		A_30_P01021751	chr8:119732348-119749198_F							-2.58789	0.00045101
		A_55_P1992099	NM_008982	NM_008982	NM_008982	Mm.330393	19271	Ptprj	protein tyrosine phosphatase, receptor type, J	-2.58177	2.15837e-05
		A_30_P01021652	chr1:162965309-162970704_R							-2.57963	7.70221e-05
		A_51_P163252	NM_013928	NM_013928	NM_013928	Mm.331064	30953	Schip1	schwannomin interacting protein 1	-2.56518	5.73671e-05
		A_30_P01021775	chr17:39960567-39992817_F							-2.56492	5.18427e-05
		A_30_P01023917	chr16:90038086-90127636_R							-2.55386	1.9068e-06
		A_30_P01019717	chr8:106592650-106603525_R							-2.5512	0.000102877
		A_51_P404084	NM_011970	NM_011970	NM_011970	Mm.22233	26445	Psmb2	proteasome (prosome, macropain) subunit, beta type 2	-2.54827	1.34911e-06
		A_55_P2076805	ENSMUST00000106778		AK129022	Mm.491096	13207	Ddx5	DEAD (Asp-Glu-Ala-Asp) box polypeptide 5	-2.54472	0.000246998
		A_55_P1961608	NM_001005342	NM_001005342	NM_001005342	Mm.486398	241525	Ypel4	yippee-like 4 (Drosophila)	-2.54218	0.000512234
		A_55_P2230506	AK016424		AK016424	Mm.488107	70963	4931402H11Rik	RIKEN cDNA 4931402H11 gene	-2.54084	1.86543e-05
		A_30_P01026233	chr8:119739165-119739905_F							-2.53984	0.000461604
		A_55_P2089304	NR_024329	NR_024329	NR_024329	Mm.324242	347740	2900097C17Rik	RIKEN cDNA 2900097C17 gene	-2.53306	9.06281e-05
		A_55_P2067221	ENSMUST00000129815		AK147351	Mm.299442	243621	Iqsec3	IQ motif and Sec7 domain 3	-2.52071	0.00265349
		A_30_P01027139	chr13:94182877-94203935_R							-2.50981	2.03811e-06
		A_30_P01025253	chrX:33750475-33770425_F							-2.50889	4.53463e-06
		A_55_P2131027								-2.50874	1.42994e-07
		A_30_P01021521	chr16:90038086-90127636_R							-2.50824	1.07244e-07
		A_51_P140797	NM_028759	NM_028759	NM_028759	Mm.227605	74106	Dcaf6	DDB1 and CUL4 associated factor 6	-2.50551	1.21056e-05
		A_30_P01018058	chr13:64018565-64082570_F							-2.49452	1.55483e-05
		A_30_P01029653	chr17:39960567-39992817_F							-2.48721	0.000125643
		A_55_P2079757								-2.48472	0.000118172
		A_55_P2057528	NM_025404	NM_025404	NM_025404	Mm.266840	80981	Arl4d	ADP-ribosylation factor-like 4D	-2.48364	6.23532e-05
		A_52_P137371	NM_008255	NM_008255	NM_008255	Mm.316652	15357	Hmgcr	3-hydroxy-3-methylglutaryl-Coenzyme A reductase	-2.4768	0.00408863
		A_30_P01017941	chr19:23068397-23190256_R							-2.47104	2.71529e-05
		A_55_P2151675	ENSMUST00000097644		AK164979	Mm.318567				-2.47099	0.00121424
		A_30_P01021259	chr5:33174092-33200792_R							-2.46062	3.22769e-07
		A_30_P01020590	chr6:133054025-133069850_R							-2.46036	2.60722e-05
		A_51_P353008	NM_010799	NM_010799	NM_010799	Mm.255116	17330	Minpp1	multiple inositol polyphosphate histidine phosphatase 1	-2.45924	5.3973e-05
		A_30_P01027868	chr16:43623581-43642715_R							-2.44218	6.09009e-05
		A_30_P01021596	chr13:83867711-83878140_R							-2.43961	8.07673e-05
		A_55_P2051405	NM_001040400	NM_001040400	NM_001040400	Mm.347816	214133	Tet2	tet methylcytosine dioxygenase 2	-2.43805	9.99743e-06
		A_30_P01027121	chr17:6265275-6362150_R							-2.41517	0.00104076
		A_51_P432199	NM_021788	NM_021788	NM_021788	Mm.118	60406	Sap30	sin3 associated polypeptide	-2.41482	1.41216e-06
		A_55_P2069530								-2.41074	2.61741e-05
		A_55_P2018542	NM_019766	NM_019766	NM_019766	Mm.305816	56351	Ptges3	prostaglandin E synthase 3 (cytosolic)	-2.39357	5.18538e-06
		A_52_P578581	NM_170599	NM_170599	NM_170599	Mm.245564	207683	Igsf11	immunoglobulin superfamily, member 11	-2.38901	0.000249203
		A_30_P01025544	chr14:67585234-67596823_R							-2.38768	0.00128145
		A_30_P01022343	chr7:86651948-86675223_F							-2.38328	0.00699789
		A_30_P01018513	chr15:33966641-34004891_R							-2.38041	1.20088e-05
		A_52_P225260	NM_011740	NM_011740	NM_011740	Mm.3360	22631	Ywhaz	tyrosine 3-monooxygenase/tryptophan 5-monooxygenase activation protein, zeta polypeptide	-2.37887	1.387e-05
		A_55_P2168321	NAP114507-1							-2.37563	2.44472e-05
		A_30_P01023699	chr17:17462450-17488725_F							-2.36249	1.88458e-06
		A_30_P01028665	chr17:6455677-6476228_F							-2.35143	0.00115651
		A_30_P01021666	chr15:23415775-23436200_R							-2.35076	1.4568e-05
		A_30_P01026358	chrX:138966975-138981525_F							-2.34808	0.000560119
		A_30_P01030358	chr17:17462450-17488725_F							-2.34666	1.31091e-05
		A_30_P01033575	chr16:8738782-8830148_R							-2.32373	2.25747e-05
		A_55_P2170787	NM_139294	NM_139294	NM_139294	Mm.489691	109880	Braf	Braf transforming gene	-2.31678	0.000305277
		A_55_P2098200	NM_011627	NM_011627	NM_011627	Mm.20864	21983	Tpbg	trophoblast glycoprotein	-2.31449	7.10736e-05
		A_55_P2134032								-2.31373	0.000196336
		A_55_P2332771	AK034833		AK034833					-2.31237	0.000724158
		A_30_P01021081	chr2:119697845-119719245_F							-2.31172	2.08755e-06
		A_51_P514922	NM_146055	NM_146055	NM_146055	Mm.218284	219158	Ccar2	cell cycle activator and apoptosis regulator 2	-2.3091	7.38349e-05
		A_30_P01023344	chr2:119412770-119435110_R							-2.30831	0.000122081
		A_52_P354298	NM_007459	NM_007459	NM_007459	Mm.253090	11772	Ap2a2	adaptor-related protein complex 2, alpha 2 subunit	-2.30608	0.000177023
		A_55_P2038479	NM_172116	NM_172116	NM_172116	Mm.290953	213350	Pddc1	Parkinson disease 7 domain containing 1	-2.30442	7.06335e-05
		A_30_P01024937	chr10:72726649-72799726_R							-2.29655	0.00203808
		A_55_P1972018	NM_178208	NM_178208	NM_178208	Mm.261662	319155	Hist1h4c	histone cluster 1, H4c	-2.29581	4.77372e-05
		A_55_P2194958	NM_010905	NM_010905	NM_010905	Mm.31274	18027	Nfia	nuclear factor I/A	-2.29134	0.000966665
		A_30_P01022314	chr6:83368261-83407280_F							-2.28923	0.00738136
		A_52_P628915	NM_009308	NM_009308	NM_009308	Mm.233846	20983	Syt4	synaptotagmin IV	-2.28844	6.73257e-05
		A_55_P2103055	NM_010344	NM_010344	NM_010344	Mm.283573	14782	Gsr	glutathione reductase	-2.28835	0.000399286
		A_30_P01024671	chr13:98528250-98551125_F							-2.28016	5.42e-07
		A_30_P01021355	chr16:43623581-43642715_R							-2.27915	0.000771446
		A_55_P2018307								-2.2786	0.0140234
		A_30_P01032541	chr17:24152225-24169870_R							-2.27762	9.66545e-07
		A_66_P109368	NM_029525	NM_029525	NM_029525	Mm.123247	109294	Prex2	phosphatidylinositol-3,4,5-trisphosphate-dependent Rac exchange factor 2	-2.27647	0.00128453
		A_51_P270286	NM_146229	NM_146229	NM_146229	Mm.128627	235661	Dync1li1	dynein cytoplasmic 1 light intermediate chain 1	-2.27639	1.50754e-05
		A_55_P2025855	NM_144922	NM_144922	NM_144922	Mm.254223	232989	Hnrnpul1	heterogeneous nuclear ribonucleoprotein U-like 1	-2.2757	0.00422621
		A_55_P1955502	NM_134063	NM_134063	NM_134063	Mm.221609	105203	BC016423	cDNA sequence BC016423	-2.27028	3.04576e-06
		A_30_P01020284	chr13:76326228-76332632_R							-2.26637	0.00653789
		A_51_P317317	NM_172116	NM_172116	NM_172116	Mm.290953	213350	Pddc1	Parkinson disease 7 domain containing 1	-2.26216	4.75836e-05
		A_30_P01031375	chr7:108209996-108216032_F							-2.25847	4.23728e-05
		A_30_P01019234	chr19:16078625-16110246_R							-2.24804	4.13578e-07
		A_30_P01027714	chr12:81217572-81233910_R							-2.24526	7.82635e-05
		A_55_P2177910	NM_010704	NM_010704	NM_010704	Mm.259282	16847	Lepr	leptin receptor	-2.23534	0.00844095
		A_30_P01030179	chr4:13369325-13456750_F							-2.23342	2.18349e-05
		A_51_P471520	NM_021537	NM_021537	NM_021537	Mm.28761	59041	Stk25	serine/threonine kinase 25 (yeast)	-2.22146	8.30987e-05
		A_30_P01017859	chr8:106592650-106603525_R							-2.22109	2.62123e-05
		A_51_P461319	NM_025961	NM_025961	NM_025961	Mm.29975	67092	Gatm	glycine amidinotransferase (L-arginine:glycine amidinotransferase)	-2.21837	0.000347218
		A_30_P01022135	chr9:122481619-122588714_F							-2.21709	0.00683287
		A_55_P2098140	NM_019770	NM_019770	NM_019770	Mm.425279	56334	Tmed2	transmembrane emp24 domain trafficking protein 2	-2.20312	4.58264e-05
		A_52_P623058	NM_177994	NM_177994	NM_177994	Mm.300416	109284	R3hdm4	R3H domain containing 4	-2.2016	1.46914e-05
		A_55_P2014978	NM_007889	NM_007889	NM_007889	Mm.247259	13544	Dvl3	dishevelled 3, dsh homolog (Drosophila)	-2.196	0.010733
		A_55_P2070869	NM_008491	NM_008491	NM_008491	Mm.9537	16819	Lcn2	lipocalin 2	-2.19161	0.0195922
		A_55_P2104846	NM_198609	NM_198609	NM_198609	Mm.379366	225215	Rsl24d1	ribosomal L24 domain containing 1	-2.19075	6.29804e-07
		A_55_P2084158								-2.18791	8.3015e-06
		A_55_P2020612	NM_025404	NM_025404	NM_025404	Mm.266840	80981	Arl4d	ADP-ribosylation factor-like 4D	-2.18779	3.16237e-05
		A_55_P2118744	NM_001253916	NM_001253916	NM_001253916	Mm.143742	56747	Sez6l	seizure related 6 homolog like	-2.18571	0.000758272
		A_55_P2107995	NM_028627	NM_028627	NM_028627	Mm.268532	73728	Psd	pleckstrin and Sec7 domain containing	-2.18531	0.000102579
		A_55_P1999818								-2.18498	0.00619101
		A_55_P2185950	NM_011794	NM_011794	NM_011794	Mm.227549	23827	Bpnt1	bisphosphate 3'-nucleotidase 1	-2.18484	0.000339248
		A_55_P2110513	NM_201529	NM_201529	NM_201529	Mm.218981	380928	Lmo7	LIM domain only 7	-2.17702	0.000868684
		A_55_P2160750	NM_198711	NM_198711	NM_198711	Mm.91728	77018	Col25a1	collagen, type XXV, alpha 1	-2.17192	0.000730798
		A_51_P220993	NM_011072	NM_011072	NM_011072	Mm.2647	18643	Pfn1	profilin 1	-2.1704	0.0493707
		A_55_P2169218								-2.16593	7.56406e-06
		A_30_P01030943	chr17:39982023-39983277_F							-2.16576	0.00150144
		A_51_P298837	NM_009262	NM_009262	NM_009262	Mm.379020	20745	Spock1	sparc/osteonectin, cwcv and kazal-like domains proteoglycan 1	-2.16533	5.02588e-05
		A_52_P413584	ENSMUST00000121927		AK078829	Mm.74711	268903	Nrip1	nuclear receptor interacting protein 1	-2.1641	9.49585e-06
		A_52_P399054	NM_019770	NM_019770	NM_019770	Mm.425279	56334	Tmed2	transmembrane emp24 domain trafficking protein 2	-2.16372	8.25412e-05
		A_30_P01032112	chr13:76326228-76332632_R							-2.16259	0.0047866
		A_30_P01024575	chr16:90038086-90127636_R							-2.15706	1.69201e-06
		A_55_P2142425	NAP098254-001							-2.15354	2.03665e-05
		A_51_P138790	NM_175175	NM_175175	NM_175175	Mm.34351	71801	Plekhf2	pleckstrin homology domain containing, family F (with FYVE domain) member 2	-2.14831	0.000203027
		A_55_P1953327	ENSMUST00000086675	XR_105845	XR_105845	Mm.76725				-2.13965	3.85342e-05
		A_55_P1982121	NM_011982	NM_011982	NM_011982	Mm.37533	26556	Homer1	homer homolog 1 (Drosophila)	-2.13905	3.42342e-05
		A_30_P01020304	chr12:81719382-81731865_F							-2.13511	1.06089e-06
		A_55_P2106569	ENSMUST00000102968							-2.12659	0.000146888
		A_30_P01030106	chr5:34696192-34722842_F							-2.12628	0.00285347
		A_30_P01024496	chrX:146827709-146913398_R							-2.11866	9.67045e-07
		A_52_P253317	NR_027938	NR_027938	NR_027938	Mm.388511	74931	4930481A15Rik	RIKEN cDNA 4930481A15 gene	-2.11434	5.77511e-05
		A_55_P2056014	NAP123678-1							-2.10117	2.2374e-07
		A_30_P01032901	chr9:14480441-14483362_F							-2.09957	0.0138938
		A_30_P01019730	chr4:13369325-13456750_F							-2.09564	1.00415e-06
		A_30_P01031385	chr5:74487385-74497428_F							-2.09276	1.98985e-05
		A_66_P135165	NM_001113209	NM_001113209	NM_001113209	Mm.317947	18028	Nfib	nuclear factor I/B	-2.09073	0.000728129
		A_55_P2081040	NM_008158	NM_008158	NM_008158	Mm.35009	14761	Gpr27	G protein-coupled receptor 27	-2.09057	1.33744e-05
		A_30_P01031949	chr2:119412770-119435110_R							-2.08968	0.000245548
		A_55_P2006668	NM_175356	NM_175356	NM_175356	Mm.217222	107650	Pi4kb	phosphatidylinositol 4-kinase, catalytic, beta polypeptide	-2.08803	0.000344476
		A_55_P2108151	NM_001278161	NM_001278161	NM_001278161	Mm.288567	15129	Hbb-b1	hemoglobin, beta adult major chain	-2.08792	4.20916e-07
		A_55_P1995175	AK010293		AK010293		29859	Sult4a1	sulfotransferase family 4A, member 1	-2.08559	0.00346655
		A_30_P01023765	chr8:19692532-19694101_R							-2.07758	0.00010161
		A_55_P1986556	NM_010799	NM_010799	NM_010799	Mm.255116	17330	Minpp1	multiple inositol polyphosphate histidine phosphatase 1	-2.07614	2.52864e-05
		A_30_P01026828	chr2:35344311-35355286_F							-2.07374	4.75536e-05
		A_30_P01022108	chr5:75389503-75396250_F							-2.06825	8.59036e-07
		A_55_P1966593								-2.0587	2.52528e-05
		A_30_P01032942	chr4:94742359-94822969_F							-2.054	0.0165813
		A_30_P01033272	chr13:41337973-41379821_R							-2.04452	0.00567561
		A_30_P01024592	chrX:148720661-148763177_R							-2.04353	0.00142837
		A_30_P01019912	chr17:39960567-39992817_R							-2.04207	0.000204106
		A_55_P2033362	NM_010118	NM_010118	NM_010118	Mm.290421	13654	Egr2	early growth response 2	-2.04168	0.000854977
		A_30_P01028048	chr17:35080914-35090009_R							-2.03935	0.000564662
		A_55_P2363983	NM_001114347	NM_001114347	NM_001114347	Mm.222272	76499	Clasp2	CLIP associating protein 2	-2.02651	1.39401e-05
		A_55_P2167699	NM_001164580	NM_001164580	NM_001164580	Mm.276479	233812	BC030336	cDNA sequence BC030336	-2.0255	0.000456904
		A_30_P01025659	chr17:39979941-39981793_R							-2.0218	0.000131118
		A_55_P2072339	NM_001077499	NM_001077499	NM_001077499	Mm.385012	20273	Scn8a	sodium channel, voltage-gated, type VIII, alpha	-2.02019	0.000689323
		A_55_P2121618	NM_023434	NM_023434	NM_023434	Mm.246237	268741	Tox4	TOX high mobility group box family member 4	-2.01444	0.000390194
		A_30_P01033111	chr17:8718223-8949898_F							-2.01052	0.00064179
		A_30_P01021049	chr17:24152225-24169870_R							-2.00643	0.00131041
		A_52_P298165	ENSMUST00000137184	XR_168777	XR_168777	Mm.440261				-2.00398	1.13071e-05
		A_55_P2135556	NM_023879	NM_023879	NM_023879	Mm.21662	77945	Rpgrip1	retinitis pigmentosa GTPase regulator interacting protein 1	-2.00192	0.00491424
		A_55_P2111713	NM_001082548	NM_001082548	NM_001082548	Mm.295230	20733	Spint2	serine protease inhibitor, Kunitz type 2	-1.99639	2.1049e-05
		A_52_P248604	NM_009868	NM_009868	NM_009868	Mm.21767	12562	Cdh5	cadherin 5	-1.99384	0.000308166
		A_55_P2425661	NM_025818	NM_025818	NM_025818	Mm.41903	66874	1200014J11Rik	RIKEN cDNA 1200014J11 gene	-1.99266	0.00010663
		A_30_P01033068	chr19:5795690-5797464_F							-1.99055	2.22994e-06
		A_30_P01021651	chr17:5795893-5835243_F							-1.99054	5.99011e-05
		A_30_P01018010	chr17:39960567-39992817_R							-1.98992	7.3727e-05
		A_30_P01028896	chr5:75389503-75396250_R							-1.98887	4.4708e-05
		A_30_P01027628	chr6:83541250-83560425_F							-1.98793	1.97336e-06
		A_55_P2106394	NM_026412	NM_026412	NM_026412	Mm.252695	51944	Knstrn	kinetochore-localized astrin/SPAG5 binding	-1.98707	0.0129561
		A_30_P01028855	chr17:8718223-8949898_F							-1.98499	0.000406397
		A_55_P2158701	NM_175654	NM_175654	NM_175654	Mm.260530	319156	Hist1h4d	histone cluster 1, H4d	-1.9798	0.00022725
		A_52_P351925	NM_146005	NM_146005	NM_146005	Mm.235960	11735	Ank3	ankyrin 3, epithelial	-1.97519	0.000117102
		A_30_P01028937	chr1:173468300-173489200_R							-1.97455	0.000748132
		A_55_P2125823								-1.97425	5.78209e-07
		A_30_P01020383	chr6:47687025-47728525_F							-1.97246	1.69386e-06
		A_55_P2008987	NM_009890	NM_009890	NM_009890	Mm.30824	12642	Ch25h	cholesterol 25-hydroxylase	-1.97023	0.000205252
		A_30_P01026240	chr15:77164450-77201325_F							-1.97004	2.6335e-06
		A_52_P612368	NM_008308	NM_008308	NM_008308	Mm.4716	15550	Htr1a	5-hydroxytryptamine (serotonin) receptor 1A	-1.96945	0.000718894
		A_30_P01030756	chr8:72663625-72673010_R							-1.96592	0.000413472
		A_55_P1961750	NM_029545	NM_029545	NM_029545	Mm.2821	328092	Dtd2	D-tyrosyl-tRNA deacylase 2	-1.96174	0.000128758
		A_55_P2004201	NAP000004-004							-1.96094	3.31999e-05
		A_30_P01029366	chr14:65205076-65219432_R							-1.95711	0.00104754
		A_30_P01032625	chr4:40720362-40729687_F							-1.95685	6.80851e-07
		A_30_P01027209	chr16:43623581-43642715_F							-1.95531	3.91791e-06
		A_55_P1952251	NM_011897	NM_011897	NM_011897	Mm.89982	24064	Spry2	sprouty homolog 2 (Drosophila)	-1.95117	0.00963242
		A_55_P2049592	BB200943		BB200943	Mm.374522				-1.95092	9.61921e-06
		A_30_P01028131	chr10:83325890-83402790_R							-1.94714	9.11353e-05
		A_51_P457358	NM_172424	NM_172424	NM_172424	Mm.206238	76199	Med13l	mediator complex subunit 13-like	-1.94486	0.000273412
		A_51_P366061	NM_007984	NM_007984	NM_007984	Mm.289707	14086	Fscn1	fascin homolog 1, actin bundling protein (Strongylocentrotus purpuratus)	-1.94234	0.00121243
		A_51_P178872	NM_027412	NM_027412	NM_027412	Mm.261082	70387	Ttc9c	tetratricopeptide repeat domain 9C	-1.94128	0.0112915
		A_51_P191611	NM_009804	NM_009804	NM_009804	Mm.4215	12359	Cat	catalase	-1.94002	0.00675304
		A_30_P01021433	chrX:98716130-98716340_R							-1.9396	0.000180377
		A_30_P01027390	chr17:5795893-5835243_F							-1.93882	3.06468e-07
		A_51_P225525	NR_004052	NR_004052	NR_004052	Mm.482889	668272	Gm9079	transmembrane emp24 domain trafficking protein 2 pseudogene	-1.93676	1.26979e-05
		A_55_P2000728	NM_001162417	NM_001162417	NM_001162417	Mm.18535	17876	Myef2	myelin basic protein expression factor 2, repressor	-1.93568	1.83876e-06
		A_66_P103818	NM_007922	NM_007922	NM_007922	Mm.405823	13712	Elk1	ELK1, member of ETS oncogene family	-1.92945	0.000267744
		A_55_P2185870	NM_029850	NM_029850	NM_029850	Mm.151960	77045	Bcl7a	B cell CLL/lymphoma 7A	-1.92753	0.000112065
		A_51_P290207	NM_153526	NM_153526	NM_153526	Mm.30221	231070	Insig1	insulin induced gene 1	-1.92737	8.54315e-05
		A_55_P2048867	EU616813		EU616813	Mm.260543	100040724	Mirg	miRNA containing gene	-1.92653	0.00126623
		A_52_P6057	NM_018763	NM_018763	NM_018763	Mm.212446	54371	Chst2	carbohydrate sulfotransferase 2	-1.91737	0.000101944
		A_51_P466759	NM_028993	NM_028993	NM_028993	Mm.269061	74549	Mau2	MAU2 chromatid cohesion factor homolog (C. elegans)	-1.91726	0.00018082
		A_55_P1981599	NM_183115	NM_183115	NM_183115	Mm.23977	76041	Ccdc125	coiled-coil domain containing 125	-1.91457	0.000151523
		A_55_P2127659	NM_023858	NM_023858	NM_023858	Mm.210405	77116	Mtmr2	myotubularin related protein 2	-1.91135	3.51612e-05
		A_55_P2075213	NM_029116	NM_029116	NM_029116	Mm.46675	74901	Kbtbd11	kelch repeat and BTB (POZ) domain containing 11	-1.90881	0.0020998
		A_55_P2075298	NM_001038999	NM_001038999	NM_001038999	Mm.153230	11980	Atp8a1	ATPase, aminophospholipid transporter (APLT), class I, type 8A, member 1	-1.90691	7.87215e-06
		A_30_P01024081	chr17:39960567-39992817_R							-1.90535	8.63367e-05
		A_51_P273508	NM_025985	NM_025985	NM_025985	Mm.458052	67128	Ube2g1	ubiquitin-conjugating enzyme E2G 1	-1.90216	5.79181e-06
		A_55_P2031367	NM_001033274	NM_001033274	NM_001033274	Mm.254438	223770	Brd1	bromodomain containing 1	-1.90102	1.37458e-07
		A_30_P01022717	chr13:48620882-48643532_F							-1.89243	4.09001e-07
		A_51_P434426	NM_203507	NM_203507	NM_203507	Mm.273081	192174	Rwdd4a	RWD domain containing 4A	-1.88881	0.000342452
		A_30_P01026445	chr11:19778600-19815950_F							-1.88787	0.000676563
		A_55_P2133993	AK045810		AK045810	Mm.491155	100038351	Gm10792	predicted gene 10792	-1.88531	7.93627e-07
		A_55_P1964682								-1.88306	0.0355549
		A_55_P1970631	NM_139061	NM_139061	NM_139061	Mm.170103	245944	Vps54	vacuolar protein sorting 54 (yeast)	-1.87862	1.03932e-05
		A_55_P2111399	NM_001129803	NM_001129803	NM_001129803	Mm.440882	18545	Pcp2	Purkinje cell protein 2 (L7)	-1.87776	0.00454787
		A_55_P2129219	NAP113071-1							-1.87479	2.13089e-06
		A_55_P2158697	NM_175656	NM_175656	NM_175656	Mm.14775	319158	Hist1h4i	histone cluster 1, H4i	-1.86984	2.21528e-07
		A_51_P251209	NM_001083616	NM_001083616	NM_001083616	Mm.9772	12289	Cacna1d	calcium channel, voltage-dependent, L type, alpha 1D subunit	-1.86849	0.000125697
		A_55_P2091147	NM_178211	NM_178211	NM_178211	Mm.255646	319160	Hist1h4k	histone cluster 1, H4k	-1.86664	0.000138462
		A_55_P2105346	AK078317		AK078317	Mm.363960	73130	Tmed5	transmembrane emp24 protein transport domain containing 5	-1.86643	0.000145691
		A_55_P2161829	NR_033589	NR_033589	NR_033589	Mm.376526	628431	Hmgb1-rs17	high mobility group box 1, related sequence 17	-1.86619	9.98975e-05
		A_55_P2072980	NM_001177668	NM_001177668	NM_001177668	Mm.204969	20740	Sptan1	spectrin alpha, non-erythrocytic 1	-1.8648	0.00130811
		A_55_P2005050	TC1602431							-1.86472	7.75383e-05
		A_55_P2125673	NM_001164659	NM_001164659	NM_001164659	Mm.270754	320429	Trank1	tetratricopeptide repeat and ankyrin repeat containing 1	-1.86418	0.000263166
		A_55_P2125013	NM_178210	NM_178210	NM_178210	Mm.486099	319159	Hist1h4j	histone cluster 1, H4j	-1.86286	9.7195e-05
		A_55_P1978740	NM_023879	NM_023879	NM_023879	Mm.21662	77945	Rpgrip1	retinitis pigmentosa GTPase regulator interacting protein 1	-1.85984	0.00437886
		A_66_P130602	NM_001033222	NM_001033222	NM_001033222	Mm.268797	107368	Pdzd8	PDZ domain containing 8	-1.85453	0.000430031
		A_30_P01022450	chr13:83867711-83878140_F							-1.8513	0.000114766
		A_55_P1988543	NM_175089	NM_175089	NM_175089	Mm.486881	18004	Nek1	NIMA (never in mitosis gene a)-related expressed kinase 1	-1.84717	1.42118e-05
		A_55_P1994477	NM_001081290	NM_001081290	NM_001081290	Mm.245446	226562	Prrc2c	proline-rich coiled-coil 2C	-1.84531	3.08563e-05
		A_55_P2030627	NM_001081227	NM_001081227	NM_001081227	Mm.44791	381310	6330403A02Rik	RIKEN cDNA 6330403A02 gene	-1.84427	0.00711163
		A_55_P2013501	NM_010439	NM_010439	NM_010439	Mm.207047	15289	Hmgb1	high mobility group box 1	-1.84094	0.000107509
		A_55_P2071300	NM_144528	NM_144528	NM_144528	Mm.466670	70294	Rnf126	ring finger protein 126	-1.83893	0.00034518
		A_30_P01024297	chr6:121035216-121035648_R							-1.83784	0.0179244
		A_30_P01025637	chr2:130697320-130729670_R							-1.8353	0.000426634
		A_30_P01029815	chr12:110003268-110030953_F							-1.83461	0.000353718
		A_52_P89477	NM_029933	NM_029933	NM_029933	Mm.226175	77578	Bcl9	B cell CLL/lymphoma 9	-1.83429	0.000588839
		A_30_P01028075	chr16:90038086-90127636_R							-1.83399	5.99946e-05
		A_55_P2410586	AK034105		AK034105	Mm.446268	320141	9330156P08Rik	RIKEN cDNA 9330156P08 gene	-1.83296	1.89345e-05
		A_51_P116813	NM_007809	NM_007809	NM_007809	Mm.1262	13074	Cyp17a1	cytochrome P450, family 17, subfamily a, polypeptide 1	-1.82762	0.0106493
		A_30_P01018957	chr10:81680941-81704964_R							-1.82752	0.000475791
		A_55_P2050602	NM_010875	NM_010875	NM_010875	Mm.4974	17967	Ncam1	neural cell adhesion molecule 1	-1.82559	4.24327e-05
		A_30_P01028277	chr14:115423660-115463160_F							-1.82415	0.00997572
		A_30_P01030203	chr17:24152225-24169870_R							-1.82343	0.00277747
		A_30_P01027003	chr17:24152225-24169870_R							-1.8211	0.000563314
		A_30_P01026666	chr6:116092274-116144199_R							-1.81749	2.01837e-05
		A_30_P01022763	chr12:82457625-82476325_R							-1.81677	0.000895659
		A_55_P2095010								-1.80833	0.000208889
		A_30_P01032132	chr10:83325890-83402790_R							-1.80684	0.000388157
		A_66_P130911	AK132370		AK132370	Mm.133542	227545	Proser2	proline and serine rich 2	-1.80595	2.70438e-06
		A_51_P112762	NM_017391	NM_017391	NM_017391	Mm.217354	53881	Slc5a3	solute carrier family 5 (inositol transporters), member 3	-1.80427	0.00147125
		A_55_P2039196	NM_001271002	NM_001271002	NM_001271002	Mm.198399	14588	Gfra4	glial cell line derived neurotrophic factor family receptor alpha 4	-1.80386	0.00365712
		A_55_P2008879	NM_001003908	NM_001003908	NM_001003908	Mm.254588	67300	Cltc	clathrin, heavy polypeptide (Hc)	-1.80379	6.25282e-05
		A_55_P2055137								-1.80348	0.000197355
		A_52_P632423	NM_172868	NM_172868	NM_172868	Mm.331630	242481	Palm2	paralemmin 2	-1.80281	0.00852258
		A_55_P2180435	XR_141328	XR_141328	XR_141328	Mm.478418	623954	Gm10493	predicted gene 10493	-1.8024	3.50958e-05
		A_55_P1974035	NM_008170	NM_008170	NM_008170	Mm.2953	14811	Grin2a	glutamate receptor, ionotropic, NMDA2A (epsilon 1)	-1.79874	0.000720556
		A_30_P01032276	chr8:67349275-67360000_F							-1.79865	0.00226723
		A_30_P01031901	chr8:67349275-67360000_F							-1.7976	0.00127485
		A_30_P01031683	chr14:115423660-115463160_R							-1.79755	0.00499791
		A_30_P01023979	chr13:48576557-48581836_F							-1.79638	0.0133212
		A_52_P256279	NM_173026	NM_173026	NM_173026	Mm.282814	271377	Zbtb11	zinc finger and BTB domain containing 11	-1.79621	0.00027159
		A_30_P01021393	chr16:23992037-24001037_R							-1.79426	7.90592e-06
		A_55_P1966982	NM_010344	NM_010344	NM_010344	Mm.283573	14782	Gsr	glutathione reductase	-1.79348	0.00112826
		A_30_P01019955	chr8:19678750-20038750_R							-1.79333	4.02689e-05
		A_55_P2080758	NM_001286684	NM_001286684	NM_001286684	Mm.265834	20541	Slc8a1	solute carrier family 8 (sodium/calcium exchanger), member 1	-1.7905	0.00147817
		A_52_P204629	NM_021361	NM_021361	NM_021361	Mm.247195	664883	Nova1	neuro-oncological ventral antigen 1	-1.78847	0.00162296
		A_55_P2012051	NM_009233	NM_009233	NM_009233	Mm.39088	20664	Sox1	SRY-box containing gene 1	-1.78788	6.37819e-05
		A_30_P01019201	chr7:108209996-108216032_F							-1.78718	0.0012142
		A_55_P2007243	NM_008421	NM_008421	NM_008421	Mm.249386	16502	Kcnc1	potassium voltage gated channel, Shaw-related subfamily, member 1	-1.78691	4.68319e-05
		A_30_P01022751	chr11:97275905-97310538_F							-1.78495	0.00712539
		A_51_P203192	NM_010774	NM_010774	NM_010774	Mm.259308	17193	Mbd4	methyl-CpG binding domain protein 4	-1.78452	0.000479137
		A_55_P2008898								-1.78261	3.73701e-07
		A_52_P93066	NM_001081237	NM_001081237	NM_001081237	Mm.491206	232539	Klhl42	kelch-like 42	-1.7825	4.46845e-05
		A_55_P2069392								-1.78242	7.99709e-07
		A_55_P1988544	NM_175089	NM_175089	NM_175089	Mm.486881	18004	Nek1	NIMA (never in mitosis gene a)-related expressed kinase 1	-1.78067	8.57273e-05
		A_30_P01022204	chr19:5795690-5797464_F							-1.77742	4.43779e-06
		A_55_P2104472	NAP028575-1							-1.77715	0.000122649
		A_55_P2010332	NM_001283061	NM_001283061	NM_001283061	Mm.142822	14030	Ewsr1	Ewing sarcoma breakpoint region 1	-1.77619	4.08833e-05
		A_55_P2027412								-1.77291	0.000791544
		A_55_P2164805								-1.77221	6.21727e-07
		A_30_P01019660	chr15:77164450-77201325_F							-1.77092	1.08424e-05
		A_30_P01022298	chr3:10081893-10094218_F							-1.76847	3.28092e-05
		A_55_P2028465	NM_001007220	NM_001007220	NM_001007220	Mm.275895	11496	Adam22	a disintegrin and metallopeptidase domain 22	-1.76611	7.95081e-05
		A_51_P240723	NR_003953	NR_003953	NR_003953	Mm.87446	72252	1700022A21Rik	glycerol-3-phosphate dehydrogenase 1-like pseudogene	-1.76366	0.0022813
		A_55_P2183493	NM_029701	NM_029701	NM_029701	Mm.86437	76687	Spcs3	signal peptidase complex subunit 3 homolog (S. cerevisiae)	-1.75863	1.48858e-06
		A_66_P114463	NAP095021-001							-1.75782	3.33635e-07
		A_55_P2145401	NM_175653	NM_175653	NM_175653	Mm.262517	319148	Hist1h3c	histone cluster 1, H3c	-1.75543	2.54481e-06
		A_30_P01030509	chr10:66559716-66647841_R							-1.75431	0.00417802
		A_30_P01029078	chr6:37732925-37784092_R							-1.75425	6.04534e-06
		A_55_P2108609	NM_080448	NM_080448	NM_080448	Mm.236401	259302	Srgap3	SLIT-ROBO Rho GTPase activating protein 3	-1.75395	5.96812e-05
		A_30_P01030774	chr10:6480075-6603900_F							-1.75247	8.18888e-06
		A_51_P424221	NM_001164598	NM_001164598	NM_001164598	Mm.491125	270110	Irf2bp2	interferon regulatory factor 2 binding protein 2	-1.75156	0.000204692
		A_55_P2017677	NM_026056	NM_026056	NM_026056	Mm.44529	67252	Cap2	CAP, adenylate cyclase-associated protein, 2 (yeast)	-1.75005	0.00493013
		A_55_P2112464	NM_001143834	NM_001143834	NM_001143834	Mm.235018	108071	Grm5	glutamate receptor, metabotropic 5	-1.74378	0.00516084
		A_51_P261379	NM_139140	NM_139140	NM_139140	Mm.276650	72572	Spats2	spermatogenesis associated, serine-rich 2	-1.74119	0.00107643
		A_30_P01025992	chr6:83541250-83560425_F							-1.74069	6.25175e-05
		A_55_P2125401	NM_001024717	NM_001024717	NM_001024717	Mm.447174	545276	Gal3st3	galactose-3-O-sulfotransferase 3	-1.74055	0.000131613
		A_30_P01032707	chr2:176784125-177183100_R							-1.73767	1.22261e-06
		A_51_P149155	NM_172538	NM_172538	NM_172538	Mm.256845	215008	Vezt	vezatin, adherens junctions transmembrane protein	-1.73673	0.00216181
		A_66_P105736	NM_019671	NM_019671	NM_019671	Mm.22261	56349	Net1	neuroepithelial cell transforming gene 1	-1.73633	0.000203102
		A_30_P01027724	chr14:67585234-67596823_F							-1.73615	0.00207861
		A_55_P2088711	NM_001162965	NM_001162965	NM_001162965	Mm.200203	52850	Sgsm1	small G protein signaling modulator 1	-1.73418	0.000177846
		A_55_P1985464	NAP114914-1							-1.73368	1.06601e-06
		A_30_P01025590	chr5:88995039-89009064_R							-1.73327	0.00313594
		A_55_P1986228	NAP112620-1							-1.7319	1.07085e-05
		A_55_P2035167	NM_001122758	NM_001122758	NM_001122758	Mm.332387	54216	Pcdh7	protocadherin 7	-1.73165	0.000766893
		A_51_P293339	NM_009427	NM_009427	NM_009427	Mm.259673	22057	Tob1	transducer of ErbB-2.1	-1.73003	0.00742688
		A_55_P2033660	NM_001024385	NM_001024385	NM_001024385	Mm.357342	66586	Crls1	cardiolipin synthase 1	-1.7273	2.63364e-05
		A_30_P01030090	chr2:153163620-153170845_F							-1.72641	0.000467887
		A_55_P2086075	NM_009459	NM_009459	NM_009459	Mm.332967	22214	Ube2h	ubiquitin-conjugating enzyme E2H	-1.72235	2.2109e-05
		A_55_P2004833	NAP114269-1							-1.72168	3.8825e-07
		A_30_P01020626	chr3:88028201-88031439_F							-1.72032	0.000253732
		A_30_P01020959	chr12:82495575-82516300_R							-1.72001	0.00124399
		A_51_P176972	NM_178114	NM_178114	NM_178114	Mm.24005	105827	Amigo2	adhesion molecule with Ig like domain 2	-1.7198	0.000573695
		A_30_P01029584	chr6:90915489-90940052_R							-1.71754	0.00637068
		A_55_P2333126	AK088506		AK088506	Mm.435821	76055	Mgea5	meningioma expressed antigen 5 (hyaluronidase)	-1.70993	0.000419168
		A_30_P01019947	chr6:52046805-52072744_F							-1.70798	0.00269266
		A_30_P01024823	chrX:34360500-34388500_F							-1.70776	0.00103102
		A_55_P2101739								-1.70759	3.87965e-06
		A_51_P424641	NM_001167691	NM_001167691	NM_001167691	Mm.332616	75387	Sirt4	sirtuin 4	-1.70736	4.95043e-05
		A_55_P2133624	TC1608815							-1.70428	0.0106797
		A_55_P2032708	NM_010439	NM_010439	NM_010439	Mm.207047	15289	Hmgb1	high mobility group box 1	-1.70299	0.000150558
		A_30_P01019583	chr5:23195569-23218551_R							-1.70082	0.011029
		A_30_P01027388	chr17:39979941-39981793_R							-1.69795	5.80864e-05
		A_30_P01032760	chr4:126710640-126721240_F							-1.6975	0.00570181
		A_30_P01018681	chr5:125861675-125880125_F							-1.69627	2.99539e-05
		A_30_P01031820	chr1:156646667-156731168_F							-1.69569	5.62162e-05
		A_55_P2239352	CF746308		CF746308	Mm.475102	27785	D5Buc30e	DNA segment, Chr 5, Bucan 30 expressed	-1.69326	0.000440058
		A_30_P01025883	chr10:6480075-6603900_F							-1.6923	0.000298022
		A_30_P01020298	chr15:78404840-78412046_R							-1.6896	0.0056349
		A_55_P2092251	NM_001142965	NM_001142965	NM_001142965	Mm.207654	230235	Frrs1l	ferric-chelate reductase 1 like	-1.6895	0.000106237
		A_30_P01020571	chr2:48826955-48827592_F							-1.68784	0.00338775
		A_55_P2178247	NM_145413	NM_145413	NM_145413	Mm.229107	215015	Fam20b	family with sequence similarity 20, member B	-1.68697	0.000315357
		A_66_P109183	NM_001109914	NM_001109914	NM_001109914	Mm.296104	381823	Apold1	apolipoprotein L domain containing 1	-1.6862	0.000325854
		A_30_P01026884	chr18:38395600-38407525_R							-1.68435	5.15614e-05
		A_51_P223929	NM_138679	NM_138679	NM_138679	Mm.130752	192195	Ash1l	ash1 (absent, small, or homeotic)-like (Drosophila)	-1.68349	0.0176506
		A_30_P01026388	chr5:104936417-104984892_F							-1.68228	0.00132758
		A_66_P104118	NAP114231-1							-1.67966	0.00602694
		A_66_P100840	NAP111610-1							-1.67891	0.000110234
		A_30_P01024480	chr6:116092274-116144199_R							-1.67688	7.72467e-05
		A_30_P01019980	chr2:153163620-153170845_F							-1.67488	9.27797e-05
		A_51_P245895	NM_172632	NM_172632	NM_172632	Mm.254517	225724	Mapk4	mitogen-activated protein kinase 4	-1.66944	1.10781e-05
		A_55_P2051044								-1.66406	0.000695314
		A_30_P01031390	chr17:56687541-56694616_R							-1.66397	0.00131234
		A_30_P01026669	chrX:98979320-98997145_F							-1.66234	4.95781e-06
		A_55_P2008512	NM_146045	NM_146045	NM_146045	Mm.139825	218271	B4galt7	xylosylprotein beta1,4-galactosyltransferase, polypeptide 7 (galactosyltransferase I)	-1.6622	3.81232e-06
		A_52_P232470	NM_001009927	NM_001009927	NM_001009927	Mm.339760	237781	Mief2	mitochondrial elongation factor 2	-1.66081	0.000104548
		A_55_P2134251	AK051800		AK051800	Mm.313345	15289	Hmgb1	high mobility group box 1	-1.66077	0.000243954
		A_30_P01028209	chr3:10081893-10094218_F							-1.65754	2.81322e-05
		A_30_P01025832	chr4:88542373-88589148_F							-1.65722	0.00207161
		A_55_P2144511	XM_003945449	XM_003945449	XM_003945449		101055971	LOC101055971	uncharacterized LOC101055971	-1.6569	0.00608472
		A_30_P01028422	chr10:8606683-8665783_F							-1.65633	0.000153553
		A_55_P2002557	NM_011480	NM_011480	NM_011480	Mm.278701	20787	Srebf1	sterol regulatory element binding transcription factor 1	-1.65572	0.000458157
		A_55_P1973349	NM_033596	NM_033596	NM_033596	Mm.227295	97122	Hist2h4	histone cluster 2, H4	-1.65459	5.30863e-05
		A_55_P2084344								-1.65424	1.0022e-06
		A_55_P1954176	NM_175180	NM_175180	NM_175180	Mm.423	72404	Wdr44	WD repeat domain 44	-1.65382	0.000478973
		A_55_P2078269	NAP062621-1							-1.6504	3.42027e-06
		A_55_P2166592	NM_175229	NM_175229	NM_175229	Mm.5222	75956	Srrm2	serine/arginine repetitive matrix 2	-1.64649	0.00243625
		A_51_P513224	NM_001081373	NM_001081373	NM_001081373	Mm.260103	214552	Cep164	centrosomal protein 164	-1.64425	0.000159744
		A_55_P1963649								-1.64367	2.51015e-05
		A_30_P01031941	chr10:81680941-81704964_R							-1.6418	0.00580454
		A_55_P1954501	NM_177664	NM_177664	NM_177664	Mm.140138	229791	D3Bwg0562e	DNA segment, Chr 3, Brigham & Women's Genetics 0562 expressed	-1.64161	0.017253
		A_55_P2144248	NM_146185	NM_146185	NM_146185	Mm.224766	233056	Zfp790	zinc finger protein 790	-1.64049	0.000167098
		A_30_P01025909	chr4:126710640-126721240_F							-1.64037	0.00431836
		A_52_P24980	ENSMUST00000168080	XM_989129	XM_989129	Mm.228429				-1.64033	0.00304645
		A_30_P01019149	chr3:10081893-10094218_F							-1.64002	4.90255e-06
		A_55_P2162472	ENSMUST00000117580							-1.63947	0.0108813
		A_55_P2078266	NM_008210	NM_008210	NM_008210	Mm.315189	15078	H3f3a	H3 histone, family 3A	-1.63849	1.09831e-06
		A_52_P372013	NM_011763	NM_011763	NM_011763	Mm.106970	22750	Zfp9	zinc finger protein 9	-1.63427	0.00882238
		A_30_P01028735	chr17:39960567-39992817_R							-1.63328	3.95101e-05
		A_30_P01032012	chr8:119739165-119739905_F							-1.63244	0.000235485
		A_55_P2062108	NM_001109914	NM_001109914	NM_001109914	Mm.296104	381823	Apold1	apolipoprotein L domain containing 1	-1.63105	0.000340563
		A_55_P1962224	NM_146102	NM_146102	NM_146102	Mm.226284	226250	Afap1l2	actin filament associated protein 1-like 2	-1.63072	0.000202435
		A_51_P179131	NM_009499	NM_009499	NM_009499	Mm.9684	22323	Vasp	vasodilator-stimulated phosphoprotein	-1.63032	4.04387e-05
		A_52_P37431	NAP114294-1							-1.62887	8.373e-07
		A_55_P2110512	NM_201529	NM_201529	NM_201529	Mm.218981	380928	Lmo7	LIM domain only 7	-1.62736	0.00649717
		A_55_P1988754	NM_175652	NM_175652	NM_175652	Mm.489077	320332	Hist4h4	histone cluster 4, H4	-1.62713	7.46746e-05
		A_51_P464822	NM_015787	NM_015787	NM_015787	Mm.170587	50709	Hist1h1e	histone cluster 1, H1e	-1.62618	0.00499333
		A_66_P118165	NAP112345-1							-1.62575	0.0245457
		A_55_P2090924	NM_001081499	NM_001081499	NM_001081499	Mm.275869	245638	Tbc1d8b	TBC1 domain family, member 8B	-1.62519	0.00019454
		A_55_P2091145	NM_178211	NM_178211	NM_178211	Mm.255646	319160	Hist1h4k	histone cluster 1, H4k	-1.62419	5.70945e-05
		A_30_P01024383	chr2:177256373-177257429_F							-1.62209	0.00102976
		A_55_P2020438	NM_001177883	NM_001177883	NM_001177883	Mm.318042	15569	Elavl2	ELAV (embryonic lethal, abnormal vision, Drosophila)-like 2 (Hu antigen B)	-1.62065	0.000713555
		A_30_P01032632	chr3:88009045-88036270_R							-1.62038	9.4043e-05
		A_55_P2010396	NM_011056	NM_011056	NM_011056	Mm.434429	238871	Pde4d	phosphodiesterase 4D, cAMP specific	-1.61873	0.00173594
		A_55_P2030046	NM_013800	NM_013800	NM_013800	Mm.261044	12023	Barx2	BarH-like homeobox 2	-1.61682	0.0190679
		A_55_P1981719	NR_033615	NR_033615	NR_033615	Mm.491109	68750	Rreb1	ras responsive element binding protein 1	-1.61351	0.0157986
		A_30_P01028316	chr3:88028201-88031439_F							-1.61275	0.00189168
		A_30_P01029967	chr17:5795893-5835243_F							-1.61125	1.31318e-06
		A_30_P01026605	chr16:39984031-40081556_R							-1.61065	0.0106716
		A_30_P01018686	chr17:39980973-39981876_R							-1.60986	5.87804e-05
		A_66_P109562	XM_890719	XM_890719	XM_890719		626150	Gm12271	predicted gene 12271	-1.60981	1.20177e-05
		A_30_P01019049	chr10:66559716-66647841_R							-1.60967	0.00280973
		A_30_P01018933	chr13:54399275-54445825_R							-1.60935	0.000665963
		A_30_P01025029	chr17:17462450-17488725_F							-1.60656	0.000728044
		A_30_P01028783	chr16:43623581-43642715_F							-1.60382	0.00503824
		A_30_P01027807	chr2:177256373-177257429_F							-1.60352	0.00132903
		A_30_P01018225	chr7:88131123-88136898_R							-1.60104	0.00222149
		A_30_P01030545	chr10:66559716-66647841_R							-1.59893	0.0156176
		A_52_P490770	NM_011753	NM_011753	NM_011753	Mm.107441	22688	Zfp26	zinc finger protein 26	-1.59854	0.00369153
		A_55_P2133534	NM_025943	NM_025943	NM_025943	Mm.87456	66573	Dzip1	DAZ interacting protein 1	-1.59357	4.68412e-05
		A_55_P2040977	NM_013780	NM_013780	NM_013780	Mm.247044	27386	Npas3	neuronal PAS domain protein 3	-1.59263	3.62567e-05
		A_30_P01020570	chr12:73838608-73862621_F							-1.59167	0.0073722
		A_51_P284946	NM_028810	NM_028810	NM_028810	Mm.46497	74194	Rnd3	Rho family GTPase 3	-1.59034	0.000118727
		A_51_P436386	NM_001114119	NM_001114119	NM_001114119	Mm.335449	69232	Qrich1	glutamine-rich 1	-1.59006	2.93696e-05
		A_52_P480544	NM_145390	NM_145390	NM_145390	Mm.220357	212999	Tnpo2	transportin 2 (importin 3, karyopherin beta 2b)	-1.5874	0.00105075
		A_55_P2008895	NM_001081983	NM_001081983	NM_001081983	Mm.381904	666244	Tmsb15b1	thymosin beta 15b1	-1.58737	1.34728e-06
		A_52_P309718	NM_028945	NM_028945	NM_028945	Mm.247767	218850	D14Abb1e	DNA segment, Chr 14, Abbott 1 expressed	-1.58257	0.000211798
		A_55_P1983739								-1.58166	0.000157619
		A_52_P523368	NM_175249	NM_175249	NM_175249	Mm.44242	76943	Psapl1	prosaposin-like 1	-1.58056	0.00131796
		A_55_P2015182	ENSMUST00000137157		AK050379		319804	Glt1d1	glycosyltransferase 1 domain containing 1	-1.5773	0.000542102
		A_55_P2103132	NM_008899	NM_008899	NM_008899	Mm.389520	18992	Pou3f2	POU domain, class 3, transcription factor 2	-1.57661	0.00503799
		A_55_P2183498	NM_025668	NM_025668	NM_025668	Mm.30043	66624	Spcs2	signal peptidase complex subunit 2 homolog (S. cerevisiae)	-1.5746	0.0108753
		A_30_P01025624	chr2:48826955-48827592_F							-1.57366	0.00359605
		A_30_P01024921	chr10:66559716-66647841_R							-1.57316	0.0318608
		A_55_P1952314	NM_001011525	NM_001011525	NM_001011525	Mm.377386	258228	Olfr1415	olfactory receptor 1415	-1.5706	6.30519e-05
		A_30_P01026971	chr5:13067925-13096000_R							-1.56892	0.000151071
		A_55_P2060996	NAP113007-1							-1.56746	0.00170778
		A_55_P1952547	NM_021506	NM_021506	NM_021506	Mm.27949	59009	Sh3rf1	SH3 domain containing ring finger 1	-1.56566	0.00026255
		A_55_P2088601	NM_010180	NM_010180	NM_010180	Mm.297992	14114	Fbln1	fibulin 1	-1.56559	0.00484832
		A_30_P01023297	chr18:38776580-38841080_R							-1.56451	0.00318785
		A_30_P01030306	chr11:96112907-96125798_F							-1.56424	0.000212043
		A_55_P2008053	NM_007864	NM_007864	NM_007864	Mm.27256	13385	Dlg4	discs, large homolog 4 (Drosophila)	-1.56111	0.012226
		A_52_P1044964	NM_008171	NM_008171	NM_008171	Mm.436649	14812	Grin2b	glutamate receptor, ionotropic, NMDA2B (epsilon 2)	-1.55999	0.000641549
		A_30_P01029062	chr4:126710640-126721240_F							-1.55955	0.0112188
		A_55_P2113944	NM_001081255	NM_001081255	NM_001081255	Mm.491178	70144	Lrch3	leucine-rich repeats and calponin homology (CH) domain containing 3	-1.55933	0.0002416
		A_30_P01030871	chr7:31709550-31723025_F							-1.55849	4.96905e-05
		A_30_P01029326	chrX:54627918-54638568_F							-1.55842	0.0248672
		A_30_P01021461	chr2:119697845-119719245_F							-1.55626	9.48476e-06
		A_55_P2036176	NM_178076	NM_178076	NM_178076	Mm.334413	17207	Mcf2l	mcf.2 transforming sequence-like	-1.55581	0.000757951
		A_30_P01025176	chr3:88009045-88036270_R							-1.55549	9.31971e-05
		A_52_P140356	NM_007590	NM_007590	NM_007590	Mm.288630	12315	Calm3	calmodulin 3	-1.55283	4.05737e-05
		A_55_P2101431	NM_025578	NM_025578	NM_025578	Mm.476867	64658	Mrps25	mitochondrial ribosomal protein S25	-1.55019	0.000145811
		A_55_P2133170	NM_138680	NM_138680	NM_138680	Mm.276133	192196	Luc7l2	LUC7-like 2 (S. cerevisiae)	-1.54936	0.000244868
		A_52_P793384	NR_033324	NR_033324	NR_033324	Mm.443049	436230	BC065397	cDNA sequence BC065397	-1.54935	5.44947e-07
		A_52_P615952	NM_001159517	NM_001159517	NM_001159517	Mm.393248	19317	Qk	quaking	-1.54932	0.000804528
		A_30_P01025290	chr6:35201798-35217831_R							-1.54696	9.16843e-05
		A_52_P367675	NM_023190	NM_023190	NM_023190	Mm.297078	56215	Acin1	apoptotic chromatin condensation inducer 1	-1.54667	0.015805
		A_55_P2015217	NM_001243161	NM_001243161	NM_001243161	Mm.267439	207958	Alg11	asparagine-linked glycosylation 11 (alpha-1,2-mannosyltransferase)	-1.54217	9.66225e-05
		A_30_P01024080	chr3:96205368-96217943_F							-1.54168	0.000899514
		A_55_P2015860	NM_021280	NM_021280	NM_021280	Mm.44463	18803	Plcg1	phospholipase C, gamma 1	-1.53947	0.000747718
		A_30_P01033455	chr6:83541250-83560425_F							-1.5391	0.000389282
		A_55_P2063686	NM_020271	NM_020271	NM_020271	Mm.263169	57028	Pdxp	pyridoxal (pyridoxine, vitamin B6) phosphatase	-1.5383	0.000935823
		A_55_P2120308	NM_007578	NM_007578	NM_007578	Mm.334658	12286	Cacna1a	calcium channel, voltage-dependent, P/Q type, alpha 1A subunit	-1.53747	0.000158093
		A_30_P01025342	chr10:6480075-6603900_F							-1.5367	2.47906e-05
		A_30_P01021930	chr11:116936834-116948799_R							-1.53584	5.82319e-05
		A_30_P01029348	chr10:39619134-39627737_F							-1.53543	0.00266455
		A_30_P01029197	chr12:73838608-73862621_R							-1.53502	0.000167156
		A_55_P2051429								-1.53249	0.00244885
		A_55_P2169529								-1.5302	3.99558e-05
		A_51_P208031	NM_178854	NM_178854	NM_178854	Mm.28374	231464	Cnot6l	CCR4-NOT transcription complex, subunit 6-like	-1.52952	0.00276849
		A_30_P01019565	chr16:29942664-29948289_R							-1.52937	0.000821933
		A_30_P01026004	chr11:95630200-95631470_F							-1.52769	2.44235e-05
		A_55_P2392625	NM_001077514	NM_001077514	NM_001077514	Mm.267547	20511	Slc1a2	solute carrier family 1 (glial high affinity glutamate transporter), member 2	-1.52753	0.00277554
		A_51_P496381	NM_175168	NM_175168	NM_175168	Mm.181833	71461	Ptk7	PTK7 protein tyrosine kinase 7	-1.527	0.0129576
		A_52_P215750	NM_001004357	NM_001004357	NM_001004357	Mm.440084	66797	Cntnap2	contactin associated protein-like 2	-1.52685	0.014256
		A_52_P451073	NM_178589	NM_178589	NM_178589	Mm.200792	94185	Tnfrsf21	tumor necrosis factor receptor superfamily, member 21	-1.52454	0.00675416
		A_30_P01026843	chr5:96591892-96606467_R							-1.5245	0.00237362
		A_30_P01033110	chr16:13468953-13474394_F							-1.52304	0.00261048
		A_55_P2057916	NM_001277805	NM_001277805	NM_001277805	Mm.22418	19305	Pex5	peroxisomal biogenesis factor 5	-1.52179	0.000214656
		A_52_P536927	NM_139146	NM_139146	NM_139146	Mm.145599	212712	Satb2	special AT-rich sequence binding protein 2	-1.51887	0.000865024
		A_66_P118139	XR_168617	XR_168617	XR_168617	Mm.447551	629945	Gm11669	predicted gene 11669	-1.5184	0.00210048
		A_51_P156243	NM_007943	NM_007943	NM_007943	Mm.318250	13858	Eps15	epidermal growth factor receptor pathway substrate 15	-1.51818	0.000232518
		A_52_P377326	NM_145516	NM_145516	NM_145516	Mm.292751	226971	Plekhb2	pleckstrin homology domain containing, family B (evectins) member 2	-1.51466	0.00183588
		A_30_P01028681	chr2:177467500-177818050_F							-1.51387	1.29015e-06
		A_55_P2127959	NM_001009549	NM_001009549	NM_001009549	Mm.327378	333473	Zfp36l3	zinc finger protein 36, C3H type-like 3	-1.51226	0.000538274
		A_55_P2067445	NM_007480	NM_007480	NM_007480	Mm.389075	11844	Arf5	ADP-ribosylation factor 5	-1.50918	0.00365891
		A_30_P01022608	chr18:78190463-78235438_F							-1.50837	0.00269432
		A_52_P83959	NM_175770	NM_175770	NM_175770	Mm.236009	24074	Taf7	TAF7 RNA polymerase II, TATA box binding protein (TBP)-associated factor	-1.50776	0.000727697
		A_55_P2386622	ENSMUST00000164855		AK042682	Mm.440007				-1.50669	4.58204e-05
		A_30_P01026332	chr4:126710640-126721240_F							-1.50494	0.0178883
		A_55_P2084345	AK137674		AK137674	Mm.430746	100039203	Gm2099	predicted gene 2099	-1.5039	1.29168e-05
		A_30_P01022535	chr6:83541250-83560425_F							-1.50347	0.000164806
		A_51_P432779	NM_001033321	NM_001033321	NM_001033321	Mm.87513	234740	Tmem231	transmembrane protein 231	-1.50322	1.77214e-05
		A_30_P01020935	chr19:5798135-5800557_R							-1.5031	0.00305852
		A_55_P1961541	AK020900		AK020900	Mm.447298	78438	A930028N01Rik	RIKEN cDNA A930028N01 gene	-1.5022	0.000146831
		A_30_P01025354	chr7:16584852-16657252_F							-1.50219	0.0184105
		A_30_P01018472	chr17:56687541-56694616_R							-1.49984	5.57059e-05
		A_30_P01032855	chr4:126710640-126721240_F							-1.49849	0.014988
		A_30_P01032612	chr2:60531602-60543635_R							-1.4972	0.00326621
		A_30_P01021252	chr15:77164450-77201325_F							-1.49401	0.000140943
		A_55_P2149209	NM_009792	NM_009792	NM_009792	Mm.131530	12322	Camk2a	calcium/calmodulin-dependent protein kinase II alpha	-1.4922	0.00281672
		A_55_P2096324	NM_009793	NM_009793	NM_009793	Mm.222329	12326	Camk4	calcium/calmodulin-dependent protein kinase IV	-1.49164	0.0137417
		A_55_P2072193	NR_026976	NR_026976	NR_026976	Mm.482523	103012	6720401G13Rik	RIKEN cDNA 6720401G13 gene	-1.49094	0.00127273
		A_55_P1958018	TC1634916							-1.49057	0.00206598
		A_30_P01024795	chr3:96205368-96217943_F							-1.49013	0.000476969
		A_30_P01023276	chr13:15947521-15999246_F							-1.48986	0.00125692
		A_66_P137556	NM_011599	NM_011599	NM_011599	Mm.278444	21885	Tle1	transducin-like enhancer of split 1, homolog of Drosophila E(spl)	-1.48929	1.1795e-05
		A_52_P526372	NM_015753	NM_015753	NM_015753	Mm.440702	24136	Zeb2	zinc finger E-box binding homeobox 2	-1.48894	0.000100266
		A_30_P01028952	chr6:47687025-47728525_R							-1.48693	1.48896e-05
		A_30_P01024142	chr17:8719950-8783850_F							-1.48437	0.00292582
		A_66_P101764	ENSMUST00000066505	XR_140709	XR_140709	Mm.404552				-1.48358	0.000198888
		A_30_P01027373	chr13:48576557-48581836_F							-1.48287	0.0222452
		A_30_P01025308	chr16:30936314-30954449_F							-1.4825	0.000390912
		A_30_P01026967	chr13:64018565-64082570_F							-1.48185	3.16059e-05
		A_55_P2045916								-1.47878	0.000117521
		A_30_P01023587	chrX:33750475-33770425_F							-1.47867	0.00852446
		A_55_P1954400	NAP113365-1							-1.47792	7.15342e-06
		A_55_P1992745	AK044744		AK044744	Mm.20852	13821	Epb4.1l1	erythrocyte protein band 4.1-like 1	-1.47745	0.0156606
		A_55_P2004071	NM_009459	NM_009459	NM_009459	Mm.332967	22214	Ube2h	ubiquitin-conjugating enzyme E2H	-1.47655	0.000588396
		A_30_P01027463	chr5:34696192-34722842_R							-1.47562	6.32848e-05
		A_30_P01031241	chr2:59235155-59242518_F							-1.47537	4.64533e-05
		A_66_P120995	NM_172812	NM_172812	NM_172812	Mm.214351	15558	Htr2a	5-hydroxytryptamine (serotonin) receptor 2A	-1.47378	0.000513106
		A_55_P1976864	NM_028149	NM_028149	NM_028149	Mm.218350	72194	Fbxl20	F-box and leucine-rich repeat protein 20	-1.47377	0.00181115
		A_30_P01028959	chr4:3746945-3747603_F							-1.4718	0.000288932
		A_30_P01021038	chr8:122920901-123008463_F							-1.47161	0.0123225
		A_52_P337236	NM_019484	NM_019484	NM_019484	Mm.389208	56009	Alyref2	Aly/REF export factor 2	-1.46884	0.00044492
		A_30_P01018620	chr17:39980973-39981876_R							-1.46827	0.000140108
		A_51_P261051	NM_010056	NM_010056	NM_010056	Mm.4873	13395	Dlx5	distal-less homeobox 5	-1.46813	0.00810286
		A_30_P01019920	chr4:13369325-13456750_F							-1.46773	0.000211972
		A_55_P2314496	NM_177608	NM_177608	NM_177608	Mm.138091	70354	Secisbp2l	SECIS binding protein 2-like	-1.46547	0.0171507
		A_55_P1966216								-1.46387	0.000182852
		A_55_P2024439	NM_008064	NM_008064	NM_008064	Mm.4793	14387	Gaa	glucosidase, alpha, acid	-1.46355	0.000539891
		A_30_P01018070	chr2:153163620-153170845_F							-1.46134	0.000310842
		A_55_P2122150	NM_198702	NM_198702	NM_198702	Mm.273631	319387	Lphn3	latrophilin 3	-1.46059	0.0109745
		A_55_P2063251	NM_028207	NM_028207	NM_028207	Mm.491149	72349	Dusp3	dual specificity phosphatase 3 (vaccinia virus phosphatase VH1-related)	-1.46006	0.00182192
		A_55_P2163194	NM_139309	NM_139309	NM_139309	Mm.247210	246179	Fktn	fukutin	-1.45895	0.00418381
		A_30_P01033589	chr8:27259077-27268252_F							-1.45754	0.000918622
		A_55_P2010906	NM_153405	NM_153405	NM_153405	Mm.33310	241490	Rbm45	RNA binding motif protein 45	-1.45524	0.00617724
		A_55_P1974407	NM_011074	NM_011074	NM_011074	Mm.389061	18647	Cdk14	cyclin-dependent kinase 14	-1.45452	0.00266499
		A_30_P01030724	chr9:68349343-68411643_R							-1.45314	0.000499617
		A_55_P2129197	XR_141315	XR_141315	XR_141315	Mm.490826	100038605	E030047D23Rik	RIKEN cDNA E030047D23 gene	-1.45258	0.0305259
		A_52_P675530	NM_183221	NM_183221	NM_183221	Mm.316210	329628	Fat4	FAT tumor suppressor homolog 4 (Drosophila)	-1.45235	0.00164343
		A_55_P1962675	NM_001033430	NM_001033430	NM_001033430	Mm.293175	338523	Jhdm1d	jumonji C domain-containing histone demethylase 1 homolog D (S. cerevisiae)	-1.45217	0.000512335
		A_55_P2235059	AK078026		AK078026	Mm.357559	109036	6230415J03Rik	RIKEN cDNA 6230415J03 gene	-1.45178	9.12409e-05
		A_55_P2006861	NM_001081302	NM_001081302	NM_001081302	Mm.485422	223435	Trio	triple functional domain (PTPRF interacting)	-1.4516	0.00257015
		A_52_P605834	NM_133352	NM_133352	NM_133352	Mm.246440	107358	Tm9sf3	transmembrane 9 superfamily member 3	-1.45092	0.000209152
		A_30_P01020476	chrX:18744367-18853992_F							-1.45025	0.0141198
		A_52_P468033	NM_001040398	NM_001040398	NM_001040398	Mm.250391	208043	Setd1b	SET domain containing 1B	-1.44993	0.000159204
		A_55_P1981265	NAP112355-1							-1.44843	0.000124287
		A_30_P01021287	chr9:113648970-113715170_F							-1.4473	0.00024814
		A_55_P2038152	NM_183173	NM_183173	NM_183173	Mm.145208	237761	Sowaha	sosondowah ankyrin repeat domain family member A	-1.44694	0.00230234
		A_30_P01018386	chr17:41231055-41249764_R							-1.44595	1.50561e-05
		A_55_P1987245	NM_011740	NM_011740	NM_011740	Mm.3360	22631	Ywhaz	tyrosine 3-monooxygenase/tryptophan 5-monooxygenase activation protein, zeta polypeptide	-1.44579	0.000415287
		A_55_P2069037	ENSMUST00000037953		AK012851	Mm.10434				-1.44522	8.63344e-06
		A_30_P01019455	chr11:95573399-95587949_F							-1.44453	0.00769949
		A_55_P2092252	NM_001142965	NM_001142965	NM_001142965	Mm.207654	230235	Frrs1l	ferric-chelate reductase 1 like	-1.4443	0.000552841
		A_55_P2113550	TC1627923							-1.44213	0.00020252
		A_55_P2030612	ENSMUST00000079189		AK015021	Mm.203332				-1.44204	0.000125946
		A_55_P2028491	NM_016957	NM_016957	NM_016957	Mm.319660	15331	Hmgn2	high mobility group nucleosomal binding domain 2	-1.44202	8.30622e-05
		A_55_P1965358	AK080922		AK080922		434350	9430091E24Rik	RIKEN cDNA 9430091E24 gene	-1.44188	0.00385292
		A_55_P1974892	NM_013915	NM_013915	NM_013915	Mm.330700	30928	Zbtb18	zinc finger and BTB domain containing 18	-1.44063	2.01141e-05
		A_30_P01026451	chr3:92065425-92086850_F							-1.44042	0.00149123
		A_51_P308549	NM_021422	NM_021422	NM_021422	Mm.489676	58233	Dnaja4	DnaJ (Hsp40) homolog, subfamily A, member 4	-1.44012	7.68034e-05
		A_30_P01018253	chr13:41337973-41379821_R							-1.43971	0.00018277
		A_30_P01024425	chr2:130697320-130729670_R							-1.43912	0.000690151
		A_55_P2357860	AK160262		AK160262	Mm.352037	108807	4933415E08Rik	RIKEN cDNA 4933415E08 gene	-1.43895	0.000957898
		A_51_P443293	NM_011933	NM_011933	NM_011933	Mm.292869	26378	Decr2	2-4-dienoyl-Coenzyme A reductase 2, peroxisomal	-1.43878	0.00238955
		A_30_P01029652	chr3:78999865-79091185_R							-1.43762	0.0105833
		A_30_P01025939	chr2:151992806-152025456_F							-1.43651	0.000140181
		A_30_P01030916	chr2:167085700-167117795_F							-1.4362	0.000205112
		A_51_P100776	NM_026450	NM_026450	NM_026450	Mm.251375	67911	Zfp169	zinc finger protein 169	-1.43514	6.20076e-05
		A_30_P01023005	chr8:85952719-85958369_R							-1.43393	0.0236269
		A_30_P01020111	chr2:22782700-22801900_F							-1.43355	2.19581e-05
		A_51_P256549	XR_140696	XR_140696	XR_140696	Mm.490926	100041818	Gm3527	predicted gene 3527	-1.43329	0.0132158
		A_30_P01026230	chr2:31714946-31716972_F							-1.43284	0.0194507
		A_55_P2107120	NM_133714	NM_133714	NM_133714	Mm.296240	69612	Kansl2	KAT8 regulatory NSL complex subunit 2	-1.43272	0.000157943
		A_55_P2051052	NM_025732	NM_025732	NM_025732	Mm.439817	66729	Ankrd61	ankyrin repeat domain 61	-1.43249	0.00130199
		A_55_P2370370	AU018318		AU018318	Mm.442301	51929	D1Ertd704e	DNA segment, Chr 1, ERATO Doi 704, expressed	-1.4319	0.0098538
		A_66_P100789	NM_133714	NM_133714	NM_133714	Mm.296240	69612	Kansl2	KAT8 regulatory NSL complex subunit 2	-1.43062	1.9933e-05
		A_51_P486155	NM_008756	NM_008756	NM_008756	Mm.4807	18260	Ocln	occludin	-1.4304	0.000114085
		A_51_P161207	NM_011265	NM_011265	NM_011265	Mm.313321	19726	Rfx3	regulatory factor X, 3 (influences HLA class II expression)	-1.43014	0.000100056
		A_55_P2377527	NM_178930	NM_178930	NM_178930	Mm.271620	107338	Gbf1	golgi-specific brefeldin A-resistance factor 1	-1.42957	0.000813991
		A_55_P2062314	NR_015489	NR_015489	NR_015489	Mm.212543	78403	2900041M22Rik	RIKEN cDNA 2900041M22 gene	-1.42865	0.00124385
		A_30_P01017428	chr9:88338621-88338923_F							-1.42817	0.000113671
		A_51_P383270	NM_175473	NM_175473	NM_175473	Mm.291120	231470	Fras1	Fraser syndrome 1 homolog (human)	-1.42669	0.0145632
		A_55_P2327027	NM_001253813	NM_001253813	NM_001253813	Mm.38087	105722	Ano6	anoctamin 6	-1.42581	0.000364334
		A_55_P2061724	BF584559		BF584559	Mm.407255				-1.4244	0.00012958
		A_30_P01017764	chr5:52186651-52187148_R							-1.42376	0.00431938
		A_55_P2146555	ENSMUST00000042261		AK035972	Mm.473705	353169	Slc2a12	solute carrier family 2 (facilitated glucose transporter), member 12	-1.41904	4.20595e-05
		A_30_P01026340	chr13:16050871-16065396_F							-1.41797	0.000249088
		A_55_P2042183	BC024537		BC024537	Mm.288669				-1.41713	0.000197753
		A_30_P01026069	chr5:74487385-74497428_F							-1.41645	0.000590353
		A_55_P2087544	NM_020333	NM_020333	NM_020333	Mm.252987	57138	Slc12a5	solute carrier family 12, member 5	-1.4162	0.00577452
		A_55_P2033404	TC1611769							-1.41597	3.1376e-06
		A_55_P1954418	NAP060415-1							-1.41336	0.00632821
		A_55_P2189893	AK042233		AK042233	Mm.461820	402763	A630073K07Rik	RIKEN cDNA A630073K07 gene	-1.41291	0.00345952
		A_30_P01031859	chrX:12758189-12760546_F							-1.41271	7.97299e-05
		A_55_P2197847	CA492922		CA492922	Mm.260345	78365	1500016L03Rik	RIKEN cDNA 1500016L03 gene	-1.41105	0.00213279
		A_55_P2184741	NM_153572	NM_153572	NM_153572	Mm.397405	231912	Katnal1	katanin p60 subunit A-like 1	-1.41093	6.8997e-05
		A_30_P01032203	chr8:40100925-40196350_R							-1.41086	0.00311715
		A_52_P288997	NM_170757	NM_170757	NM_170757	Mm.469677	213993	A630007B06Rik	RIKEN cDNA A630007B06 gene	-1.41066	0.00420302
		A_55_P2039416	NM_001161845	NM_001161845	NM_001161845	Mm.28405	20393	Sgk1	serum/glucocorticoid regulated kinase 1	-1.41045	2.16764e-05
		A_30_P01019815	chr17:39960567-39992817_R							-1.40972	4.45651e-05
		A_55_P1983508	NM_013613	NM_013613	NM_013613	Mm.3507	18227	Nr4a2	nuclear receptor subfamily 4, group A, member 2	-1.40862	0.000687414
		A_30_P01024426	chr13:83867711-83878140_F							-1.40842	0.000422382
		A_30_P01030239	chr13:28506971-28511732_R							-1.40841	0.00519828
		A_55_P1994939	NM_008252	NM_008252	NM_008252	Mm.428728	97165	Hmgb2	high mobility group box 2	-1.40775	0.000950435
		A_55_P2144512								-1.40744	0.00163821
		A_30_P01017627	chr17:26679595-26688270_R							-1.40723	0.000214561
		A_55_P2128047								-1.40625	0.0139769
		A_55_P2072041	NAP058660-1							-1.40554	0.000330496
		A_51_P246773	NM_030261	NM_030261	NM_030261	Mm.439776	75747	Sesn3	sestrin 3	-1.40435	0.00240091
		A_30_P01019031	chr17:17462450-17488725_F							-1.40234	4.05282e-06
		A_30_P01023977	chr5:33773382-33776739_R							-1.40103	0.00482372
		A_30_P01032597	chr14:55433382-55452757_F							-1.40064	0.000136193
		A_55_P2073814	NM_001159492	NM_001159492	NM_001159492	Mm.260282	237943	Gpatch8	G patch domain containing 8	-1.40007	7.01281e-05
		A_30_P01031734	chr17:56687541-56694616_R							-1.39859	0.0017498
		A_30_P01021814	chr8:119732348-119749198_F							-1.39825	0.000296646
		A_52_P8922	NM_009229	NM_009229	NM_009229	Mm.30228	20650	Sntb2	syntrophin, basic 2	-1.39782	0.000387808
		A_30_P01019631	chr8:59966759-59989065_R							-1.39763	4.33695e-05
		A_30_P01022124	chr17:46972160-46997919_R							-1.39737	1.07396e-05
		A_30_P01033266	chr13:15947521-15999246_F							-1.39689	0.00393241
		A_51_P229633	NM_027434	NM_027434	NM_027434	Mm.290810	70470	Rprd1b	regulation of nuclear pre-mRNA domain containing 1B	-1.39654	0.00520126
		A_55_P2119552	NR_033123	NR_033123	NR_033123	Mm.440578	108816	4933409K07Rik	RIKEN cDNA 4933409K07 gene	-1.39628	0.00160601
		A_30_P01029754	chr18:24239025-24246898_F							-1.39549	0.000246373
		A_55_P2296088	NM_001018042	NM_001018042	NM_001018042	Mm.124328	20687	Sp3	trans-acting transcription factor 3	-1.39468	7.07876e-05
		A_30_P01032990	chr14:67585234-67596823_R							-1.39321	0.000468631
		A_55_P2071846								-1.39321	0.0012467
		A_51_P167426	NM_145617	NM_145617	NM_145617	Mm.244179	235439	Herc1	hect (homologous to the E6-AP (UBE3A) carboxyl terminus) domain and RCC1 (CHC1)-like domain (RLD) 1	-1.39295	0.00901441
		A_55_P2079388	NR_002905	NR_002905	NR_002905	Mm.482118	436583	Snora74a	small nucleolar RNA, H/ACA box 74A	-1.3901	0.00143654
		A_55_P2201676	NM_177382	NM_177382	NM_177382	Mm.108037	244209	Cyp2r1	cytochrome P450, family 2, subfamily r, polypeptide 1	-1.38789	0.00337441
		A_30_P01027434	chr3:92065425-92086850_F							-1.38767	0.00117771
		A_30_P01021005	chr4:3746945-3747603_F							-1.3876	0.00019337
		A_55_P2153904	XM_003946413	XM_003946413	XM_003946413		101056659	LOC101056659	histone H3.3-like	-1.38677	9.04757e-07
		A_30_P01025959	chr1:35034564-35047457_F							-1.386	0.000191103
		A_52_P272534	NAP029999-1							-1.38594	0.00389057
		A_55_P2050495	NM_023596	NM_023596	NM_023596	Mm.284462	71279	Slc29a3	solute carrier family 29 (nucleoside transporters), member 3	-1.38502	0.000323084
		A_30_P01025285	chr8:59966759-59989065_R							-1.38278	6.24551e-06
		A_30_P01024220	chr4:44181997-44249172_F							-1.38208	0.00405886
		A_55_P2073397								-1.38165	2.12531e-05
		A_55_P2116305	NM_033042	NM_033042	NM_033042	Mm.101198	85030	Tnfrsf25	tumor necrosis factor receptor superfamily, member 25	-1.38052	1.03949e-05
		A_66_P105244	NM_144791	NM_144791	NM_144791	Mm.211654	208263	Tor1aip1	torsin A interacting protein 1	-1.3802	0.0012065
		A_55_P2130595	ENSMUST00000121010				76071	Jakmip1	janus kinase and microtubule interacting protein 1	-1.38003	0.000388168
		A_55_P2345116	AK051328		AK051328	Mm.444304	74303	1700109K24Rik	RIKEN cDNA 1700109K24 gene	-1.37827	0.00254601
		A_55_P2014520	NM_001013012	NM_001013012	NM_001013012	Mm.3254	67109	Zfp787	zinc finger protein 787	-1.37768	0.000212041
		A_51_P500550	NM_025813	NM_025813	NM_025813	Mm.491153	66868	Mfsd1	major facilitator superfamily domain containing 1	-1.37733	2.74675e-05
		A_30_P01029006	chr19:5834117-5835940_R							-1.37691	0.00170846
		A_55_P2183404	NM_008973	NM_008973	NM_008973	Mm.279690	19242	Ptn	pleiotrophin	-1.37529	0.00132435
		A_30_P01031448	chr14:78924115-78938125_F							-1.37318	0.000751335
		A_55_P2023952	NM_019824	NM_019824	NM_019824	Mm.275942	56378	Arpc3	actin related protein 2/3 complex, subunit 3	-1.37312	5.04447e-06
		A_55_P2073905	XM_003945430	XM_003945430	XM_003945430		101056104	LOC101056104	uncharacterized LOC101056104	-1.37296	0.00214449
		A_30_P01019713	chr14:65205076-65219432_R							-1.3723	0.00907521
		A_55_P1994289	NR_045889	NR_045889	NR_045889	Mm.441351	100038614	Gm10791	predicted gene 10791	-1.37173	0.00044807
		A_55_P2112225	ENSMUST00000106187		AK191463	Mm.21439	68671	Pcyt2	phosphate cytidylyltransferase 2, ethanolamine	-1.37107	0.00178802
		A_55_P2060193	NM_001159486	NM_001159486	NM_001159486	Mm.334413	17207	Mcf2l	mcf.2 transforming sequence-like	-1.37045	0.00155419
		A_30_P01020983	chr13:64018565-64082570_F							-1.36836	0.000629078
		A_66_P128128	AK133106		AK133106					-1.36816	0.000196756
		A_30_P01033318	chr8:85952719-85958369_R							-1.36762	0.0395949
		A_52_P18081	NM_025864	NM_025864	NM_025864	Mm.236300	66950	Tmem206	transmembrane protein 206	-1.3673	0.00074059
		A_55_P2025225	NM_010311	NM_010311	NM_010311	Mm.32595	14687	Gnaz	guanine nucleotide binding protein, alpha z subunit	-1.36546	2.83686e-05
		A_55_P1982019	NM_053104	NM_053104	NM_053104	Mm.202774	93686	Rbfox2	RNA binding protein, fox-1 homolog (C. elegans) 2	-1.36514	0.00512502
		A_51_P189269	NM_175341	NM_175341	NM_175341	Mm.238266	105559	Mbnl2	muscleblind-like 2	-1.36496	0.000420669
		A_55_P2073582	NM_019435	NM_019435	NM_019435	Mm.30084	104130	Ndufb11	NADH dehydrogenase (ubiquinone) 1 beta subcomplex, 11	-1.36477	9.19361e-06
		A_66_P115236	NR_033626	NR_033626	NR_033626	Mm.102235	100040049	1810010D01Rik	RIKEN cDNA 1810010D01 gene	-1.36341	0.000404527
		A_55_P2066116	NM_033601	NM_033601	NM_033601	Mm.439658	12051	Bcl3	B cell leukemia/lymphoma 3	-1.36216	0.00104724
		A_30_P01022072	chr17:35080914-35090009_F							-1.36207	6.06431e-05
		A_52_P357309	NM_145527	NM_145527	NM_145527	Mm.36410	228355	Madd	MAP-kinase activating death domain	-1.3617	0.00566186
		A_51_P159453	NM_009252	NM_009252	NM_009252	Mm.482074	20716	Serpina3n	serine (or cysteine) peptidase inhibitor, clade A, member 3N	-1.36145	0.0128159
		A_30_P01029454	chr2:175640275-175701875_R							-1.36074	0.000838977
		A_51_P391616	NM_027907	NM_027907	NM_027907	Mm.29125	71760	Etnppl	ethanolamine phosphate phospholyase	-1.36021	0.00811923
		A_66_P129800	NM_173413	NM_173413	NM_173413	Mm.260376	235442	Rab8b	RAB8B, member RAS oncogene family	-1.3593	0.000105959
		A_55_P2156515								-1.35724	0.00623444
		A_55_P2181356	NM_009866	NM_009866	NM_009866	Mm.1571	12552	Cdh11	cadherin 11	-1.35714	0.000497092
		A_51_P297865	NM_027782	NM_027782	NM_027782	Mm.292712	71393	Kctd6	potassium channel tetramerisation domain containing 6	-1.35661	0.000289726
		A_55_P2319730	AK019576		AK019576	Mm.325880	78790	4930414F18Rik	RIKEN cDNA 4930414F18 gene	-1.35632	0.017121
		A_52_P282700	NM_020256	NM_020256	NM_020256	Mm.391248	56805	Zbtb33	zinc finger and BTB domain containing 33	-1.3562	2.4978e-05
		A_30_P01030909	chr1:35034564-35047457_F							-1.35599	0.000142149
		A_52_P489778	NM_178688	NM_178688	NM_178688	Mm.217161	226251	Ablim1	actin-binding LIM protein 1	-1.35567	0.00320602
		A_30_P01032226	chr7:66562376-66579519_R							-1.35557	0.000174413
		A_55_P2157507								-1.35454	0.00143198
		A_52_P45738	NM_029979	NM_029979	NM_029979	Mm.43871	66854	Trim35	tripartite motif-containing 35	-1.35376	0.0235275
		A_52_P218976	NM_173369	NM_173369	NM_173369	Mm.490395	74256	Cyld	cylindromatosis (turban tumor syndrome)	-1.35274	0.0128213
		A_30_P01018103	chr13:62117000-62164075_R							-1.3517	0.000145266
		A_30_P01023523	chr6:116092274-116144199_F							-1.35045	0.0011615
		A_30_P01024184	chr1:87348082-87409907_F							-1.35038	2.90398e-05
		A_30_P01020890	chr7:66926500-66952100_F							-1.34979	0.000336976
		A_30_P01026467	chr17:6602100-6615425_R							-1.34969	0.0143318
		A_55_P2122789	NM_011982	NM_011982	NM_011982	Mm.37533	26556	Homer1	homer homolog 1 (Drosophila)	-1.34954	0.00154587
		A_52_P610188	NM_001113208	NM_001113208	NM_001113208	Mm.433941	17968	Ncam2	neural cell adhesion molecule 2	-1.34949	0.000226679
		A_52_P92514	ENSMUST00000029315		AK171787	Mm.486375				-1.34744	0.00165364
		A_30_P01022128	chr13:62701350-62715650_F							-1.3473	0.00113718
		A_52_P625244	NM_011668	NM_011668	NM_011668	Mm.9002	22215	Ube3a	ubiquitin protein ligase E3A	-1.34629	0.00280672
		A_30_P01023672	chr8:91569369-91594119_F							-1.34545	0.000861349
		A_55_P2175440	NAP097965-001							-1.34504	0.000589717
		A_55_P1970665	NM_001081256	NM_001081256	NM_001081256	Mm.277906	277250	Kdm3b	KDM3B lysine (K)-specific demethylase 3B	-1.34471	0.0165867
		A_30_P01028810	chr13:70745633-70776516_R							-1.34459	0.00520777
		A_55_P2088625	NM_024237	NM_024237	NM_024237	Mm.5107	70370	Fbln7	fibulin 7	-1.34456	0.0170982
		A_30_P01021078	chr19:5798135-5800557_R							-1.34446	0.000335405
		A_55_P2048176	NAP112198-1							-1.34431	0.000388175
		A_66_P125257	NM_178686	NM_178686	NM_178686	Mm.193678	225523	Cep120	centrosomal protein 120	-1.34404	0.0059579
		A_55_P2108933	NM_001286396	NM_001286396	NM_001286396	Mm.20115	13142	Dao	D-amino acid oxidase	-1.34202	0.0211761
		A_55_P2014854	XR_168593	XR_168593	XR_168593		100043316	Gm4354	predicted gene 4354	-1.3394	0.000938761
		A_55_P2081273	NM_001081141	NM_001081141	NM_001081141	Mm.101909	242425	Gabbr2	gamma-aminobutyric acid (GABA) B receptor, 2	-1.33937	0.0245202
		A_51_P116665	ENSMUST00000136929		AK012880	Mm.483074	101056094	LOC101056094	cadherin-11-like	-1.33927	0.0214401
		A_30_P01029200	chr13:54399275-54445825_R							-1.3392	0.00125551
		A_52_P480301	NM_029012	NM_029012	NM_029012	Mm.355894	74585	Sppl3	signal peptide peptidase 3	-1.33734	0.000345471
		A_30_P01017525	chrX:98658045-98677545_R							-1.33682	8.62891e-06
		A_51_P254045	NM_011634	NM_011634	NM_011634	Mm.297870	22036	Traip	TRAF-interacting protein	-1.33582	4.31921e-05
		A_30_P01026442	chr12:110870903-110891628_R							-1.33574	1.2777e-05
		A_30_P01033145	chr7:48794017-48815817_F							-1.33265	0.000468324
		A_55_P2144526	NM_001080381	NM_001080381	NM_001080381	Mm.217319	193385	Fam65b	family with sequence similarity 65, member B	-1.3326	0.000129991
		A_30_P01030425	chr10:9322308-9332183_R							-1.33177	0.00263609
		A_52_P215469	NM_133942	NM_133942	NM_133942	Mm.323554	101476	Plekha1	pleckstrin homology domain containing, family A (phosphoinositide binding specific) member 1	-1.33084	9.32742e-05
		A_55_P2076891	NM_001145192	NM_001145192	NM_001145192	Mm.400254	320722	A330050F15Rik	RIKEN cDNA A330050F15 gene	-1.33051	0.0120927
		A_55_P2115990	TC1776528							-1.32963	0.00330908
		A_52_P616332	NM_153389	NM_153389	NM_153389	Mm.32775	231287	Atp10d	ATPase, class V, type 10D	-1.32796	0.0128901
		A_55_P2143946	NM_172523	NM_172523	NM_172523	Mm.361919	214084	Slc18a2	solute carrier family 18 (vesicular monoamine), member 2	-1.32773	0.000742354
		A_55_P2059532	NM_001242372	NM_001242372	NM_001242372	Mm.126870	76022	Gon4l	gon-4-like (C.elegans)	-1.32581	0.000585615
		A_55_P2035972	NM_021516	NM_021516	NM_021516	Mm.420865	17169	Mark3	MAP/microtubule affinity-regulating kinase 3	-1.32576	0.000115794
		A_30_P01021222	chr17:8718223-8949898_F							-1.32555	0.00112326
		A_30_P01018738	chr4:73870498-73881323_F							-1.32532	0.00133153
		A_55_P2430122	NM_026374	NM_026374	NM_026374	Mm.227258	67781	Ilf2	interleukin enhancer binding factor 2	-1.32391	0.0221208
		A_55_P2095820	NM_177357	NM_177357	NM_177357	Mm.82274	545156	Kalrn	kalirin, RhoGEF kinase	-1.32382	0.0030305
		A_55_P2098727								-1.32287	0.00127469
		A_30_P01023228	chr18:24239025-24246898_F							-1.32254	0.000106283
		A_55_P2059312	ENSMUST00000114013		M21041	Mm.487809	17756	Map2	microtubule-associated protein 2	-1.32197	0.00655773
		A_51_P428781	NM_001024954	NM_001024954	NM_001024954	Mm.210823	80720	Pbx4	pre B cell leukemia homeobox 4	-1.32073	0.00243499
		A_55_P2057726	ENSMUST00000066583		AK036329					-1.32015	0.00730734
		A_55_P1958833	NR_004052	NR_004052	NR_004052	Mm.482889	668272	Gm9079	transmembrane emp24 domain trafficking protein 2 pseudogene	-1.31902	5.07655e-05
		A_66_P119735	AK158865		AK158865	Mm.241469	414075	BC049265	cDNA sequence BC049265	-1.31892	0.00120971
		A_55_P2184811	NM_026114	NM_026114	NM_026114	Mm.196220	13665	Eif2s1	eukaryotic translation initiation factor 2, subunit 1 alpha	-1.31874	0.00592977
		A_30_P01026405	chr13:15947521-15999246_F							-1.31799	0.0125378
		A_55_P2132697	XR_168636	XR_168636	XR_168636	Mm.458927	100041708	LOC100041708	nuclear body protein SP140-like	-1.31534	0.000115183
		A_30_P01023584	chr6:37732925-37784092_R							-1.31508	5.72682e-05
		A_52_P141161	NM_133834	NM_133834	NM_133834	Mm.422979	98758	Hnrnpf	heterogeneous nuclear ribonucleoprotein F	-1.31493	0.00137538
		A_55_P2145376	ENSMUST00000149537		AK164317	Mm.447536	66587	Fastk	Fas-activated serine/threonine kinase	-1.31483	6.83259e-06
		A_30_P01029682	chrX:54627918-54638568_F							-1.31342	0.0180357
		A_55_P2185372	NM_001167691	NM_001167691	NM_001167691	Mm.332616	75387	Sirt4	sirtuin 4	-1.31302	0.00129125
		A_55_P2014853	TC1586156							-1.31293	0.000338337
		A_66_P129769	NM_178710	NM_178710	NM_178710	Mm.104932	235344	Sik2	salt inducible kinase 2	-1.31214	0.00580332
		A_51_P470989	NM_145457	NM_145457	NM_145457	Mm.490243	218693	Paip1	polyadenylate binding protein-interacting protein 1	-1.31125	0.0120166
		A_55_P2384248	NR_040545	NR_040545	NR_040545	Mm.410825	74635	4930425O10Rik	RIKEN cDNA 4930425O10 gene	-1.31026	7.18965e-05
		A_51_P448127	NM_025890	NM_025890	NM_025890	Mm.471745	66991	Khdc3	KH domain containing 3, subcortical maternal complex member	-1.30989	0.00206472
		A_55_P2031302	NM_001033159	NM_001033159	NM_001033159	Mm.379190	71063	Zfp597	zinc finger protein 597	-1.3098	0.000566151
		A_66_P111322	NM_001004182	NM_001004182	NM_001004182	Mm.130209	434008	Tmem178b	transmembrane protein 178B	-1.30979	0.00630979
		A_55_P2015912	NM_001164581	NM_001164581	NM_001164581	Mm.334607	234413	Zfp961	zinc finger protein 961	-1.30909	0.00314256
		A_55_P2041788	NM_010302	NM_010302	NM_010302	Mm.370185	14673	Gna12	guanine nucleotide binding protein, alpha 12	-1.30903	0.00685631
		A_55_P1989748	NAP111934-1							-1.30868	0.000210199
		A_30_P01020891	chr2:176784125-177183100_F							-1.30863	0.000154497
		A_30_P01028770	chr1:33965074-34060850_F							-1.30637	0.018256
		A_51_P430900	NM_013642	NM_013642	NM_013642	Mm.239041	19252	Dusp1	dual specificity phosphatase 1	-1.30604	0.0133784
		A_55_P1982921	TC1653612							-1.30564	0.00405323
		A_55_P2011106	NM_008416	NM_008416	NM_008416	Mm.1167	16477	Junb	Jun-B oncogene	-1.3046	0.0203134
		A_55_P2142590	AF240782		AF240782	Mm.420865	17169	Mark3	MAP/microtubule affinity-regulating kinase 3	-1.3046	0.000109556
		A_55_P2061333	NAP111319-1							-1.30186	2.45324e-05
		A_55_P2402781	AK081411		AK081411	Mm.442597	78603	B230216N24Rik	RIKEN cDNA B230216N24 gene	-1.29838	0.0324776
		A_30_P01022719	chr6:116092274-116144199_R							-1.29728	0.000104009
		A_52_P140497	ENSMUST00000112512		AK077389	Mm.393008	269682	Golga3	golgi autoantigen, golgin subfamily a, 3	-1.29708	7.2327e-05
		A_30_P01025897	chr1:169026196-169032664_F							-1.29639	0.00588164
		A_65_P00930	NM_001039195	NM_001039195	NM_001039195	Mm.220224	14800	Gria2	glutamate receptor, ionotropic, AMPA2 (alpha 2)	-1.29625	0.00706035
		A_30_P01021267	chr8:27133090-27133734_R							-1.29598	0.00841135
		A_30_P01027937	chr6:120670699-120677449_F							-1.29564	0.000154922
		A_30_P01029925	chr12:110944403-110988678_R							-1.29555	2.14459e-05
		A_30_P01021698	chr3:79069438-79073704_R							-1.2954	0.000937454
		A_55_P2192503	XR_106884	XR_106884	XR_106884	Mm.435974	320268	B930095G15Rik	RIKEN cDNA B930095G15 gene	-1.29513	0.000549245
		A_55_P2046693	BC004570		BC004570	Mm.371544	11740	Slc25a5	solute carrier family 25 (mitochondrial carrier, adenine nucleotide translocator), member 5	-1.29503	0.00279201
		A_55_P2054942	NM_001205173	NM_001205173	NM_001205173	Mm.30464	212632	Iffo2	intermediate filament family orphan 2	-1.29285	0.0112702
		A_55_P2147666	NM_001134460	NM_001134460	NM_001134460	Mm.248820	243548	Prickle2	prickle homolog 2 (Drosophila)	-1.29282	0.0072241
		A_52_P108401	ENSMUST00000092368	XM_003084866	XM_003084866	Mm.221237	252974	Tspear	thrombospondin type laminin G domain and EAR repeats	-1.29279	5.79447e-05
		A_30_P01028155	chr17:24152225-24169870_R							-1.29154	0.000609367
		A_30_P01023851	chr19:56820850-56837925_F							-1.29008	0.0230504
		A_30_P01031405	chr19:5795690-5797464_F							-1.28792	0.000673462
		A_55_P2013088	NM_026552	NM_026552	NM_026552	Mm.289306	68089	Arpc4	actin related protein 2/3 complex, subunit 4	-1.28785	0.000214935
		A_30_P01028970	chr3:41143423-41359623_F							-1.28764	0.0068935
		A_55_P2020461	NM_016957	NM_016957	NM_016957	Mm.319660	15331	Hmgn2	high mobility group nucleosomal binding domain 2	-1.28673	0.000502215
		A_55_P2062688	NM_008629	NM_008629	NM_008629	Mm.5077	17690	Msi1	musashi RNA-binding protein 1	-1.28637	1.63593e-05
		A_51_P196509	NM_023900	NM_023900	NM_023900	Mm.41479	78670	Plekhj1	pleckstrin homology domain containing, family J member 1	-1.28527	0.00349151
		A_55_P1975090	TC1663799							-1.28479	9.37901e-05
		A_55_P2140016	NM_008899	NM_008899	NM_008899	Mm.389520	18992	Pou3f2	POU domain, class 3, transcription factor 2	-1.28417	0.0259517
		A_55_P2222870	NM_139300	NM_139300	NM_139300	Mm.33360	107589	Mylk	myosin, light polypeptide kinase	-1.28413	0.0121471
		A_30_P01028562	chr17:39980973-39981876_R							-1.28326	1.94614e-05
		A_30_P01027406	chr5:121669792-121732542_F							-1.28114	0.00377343
		A_66_P136389	NM_007560	NM_007560	NM_007560	Mm.39089	12167	Bmpr1b	bone morphogenetic protein receptor, type 1B	-1.28075	0.0111774
		A_30_P01021247	chr16:94521875-94545750_R							-1.2783	0.000533407
		A_30_P01021079	chr7:91558475-91733625_R							-1.27716	6.25251e-05
		A_55_P2018825	BC172047		BC172047	Mm.450068				-1.27471	8.58516e-05
		A_55_P2050997	NM_001025371	NM_001025371	NM_001025371	Mm.459165	574418	Serinc4	serine incorporator 4	-1.27467	0.00134753
		A_30_P01023240	chr1:42689799-42749799_F							-1.27413	0.0132255
		A_55_P2146398	NM_001281491	NM_001281491	NM_001281491	Mm.328888	240057	Syngap1	synaptic Ras GTPase activating protein 1 homolog (rat)	-1.27264	3.09023e-05
		A_30_P01024960	chr5:73771801-73772662_F							-1.27176	0.000596071
		A_55_P2064557	NM_011046	NM_011046	NM_011046	Mm.5241	18550	Furin	furin (paired basic amino acid cleaving enzyme)	-1.27133	0.000227995
		A_30_P01020242	chrX:146827709-146913398_R							-1.27017	6.94737e-05
		A_30_P01024065	chr6:83541250-83560425_F							-1.27009	6.56827e-05
		A_30_P01021343	chr1:162933979-162944379_R							-1.2698	0.00254769
		A_55_P2180056	AK158492		AK158492	Mm.458858	69765	1500004F05Rik	RIKEN cDNA 1500004F05 gene	-1.26885	0.00219642
		A_52_P355398	NM_177445	NM_177445	NM_177445	Mm.28693	226414	Dars	aspartyl-tRNA synthetase	-1.26808	0.00172039
		A_30_P01032874	chr13:28537223-28539860_R							-1.26771	0.0135148
		A_30_P01024198	chr14:30758342-30759669_R							-1.2676	0.00253689
		A_66_P119045	ENSMUST00000071101	XR_107832	XR_107832	Mm.101361				-1.26722	0.00888575
		A_52_P120925	NM_175224	NM_175224	NM_175224	Mm.26833	75624	Metap1	methionyl aminopeptidase 1	-1.26709	0.00655495
		A_51_P465809	NM_178651	NM_178651	NM_178651	Mm.234455	109108	Slc30a9	solute carrier family 30 (zinc transporter), member 9	-1.2669	0.00221751
		A_30_P01032320	chr18:38395600-38407525_R							-1.26685	0.00145149
		A_30_P01019829	chr19:5798135-5800557_R							-1.26533	0.000290825
		A_55_P2113349	ENSMUST00000110729		AK134268	Mm.260712	211499	Tmem87a	transmembrane protein 87A	-1.26464	0.00989175
		A_30_P01030798	chr13:15947521-15999246_F							-1.26455	0.02197
		A_55_P2125149	BC029222		BC029222	Mm.42102	22157	Tulp1	tubby like protein 1	-1.26446	0.000228709
		A_30_P01031693	chr1:162965309-162970704_R							-1.26321	0.000396634
		A_30_P01029774	chr3:51890691-51891781_R							-1.26291	0.000144208
		A_55_P2165539	NM_009637	NM_009637	NM_009637	Mm.86453	11569	Aebp2	AE binding protein 2	-1.26232	0.00400565
		A_30_P01018927	chr15:90156889-90184564_F							-1.26165	0.00507603
		A_55_P2191630	AK028863		AK028863	Mm.399410	71000	4931440J10Rik	RIKEN cDNA 4931440J10 gene	-1.26152	7.76596e-05
		A_30_P01028471	chr10:66640530-66644032_F							-1.26099	0.00321704
		A_51_P186899	NM_053207	NM_053207	NM_053207	Mm.140619	112405	Egln1	EGL nine homolog 1 (C. elegans)	-1.26048	0.00560903
		A_30_P01017507	chr8:119732348-119749198_F							-1.26	0.000197386
		A_51_P284823	NM_009086	NM_009086	NM_009086	Mm.259078	20017	Polr1b	polymerase (RNA) I polypeptide B	-1.25976	0.0171815
		A_52_P171791	NM_001031814	NM_001031814	NM_001031814	Mm.309053	233789	Smg1	SMG1 homolog, phosphatidylinositol 3-kinase-related kinase (C. elegans)	-1.25975	0.00062661
		A_30_P01030763	chr2:151992806-152025456_F							-1.25936	5.6263e-05
		A_55_P2168859	NM_001039173	NM_001039173	NM_001039173	Mm.447164	623279	Dok6	docking protein 6	-1.2589	0.00336541
		A_55_P2061278	NM_010831	NM_010831	NM_010831	Mm.290941	17691	Sik1	salt inducible kinase 1	-1.25865	0.000137277
		A_30_P01021316	chr2:151992806-152025456_F							-1.25742	0.00220626
		A_66_P113946	NM_198866	NM_198866	NM_198866	Mm.341686	386753	Dbpht2	DNA binding protein with his-thr domain	-1.25741	0.00103446
		A_52_P307961	NM_147219	NM_147219	NM_147219	Mm.41942	217265	Abca5	ATP-binding cassette, sub-family A (ABC1), member 5	-1.25694	0.00688596
		A_55_P2224582	NM_001166364	NM_001166364	NM_001166364	Mm.25814	78323	Fam219b	family with sequence similarity 219, member B	-1.25692	0.00485984
		A_55_P2047788	NM_153572	NM_153572	NM_153572	Mm.397405	231912	Katnal1	katanin p60 subunit A-like 1	-1.25625	0.000228056
		A_55_P2011567	AK134090		AK134090	Mm.425892	328483	Trav6-3	T cell receptor alpha variable 6-3	-1.25524	6.08128e-05
		A_55_P2089398	TC1709339							-1.25515	0.000148568
		A_55_P2067262	NM_001134426	NM_001134426	NM_001134426	Mm.261025	321022	Cdv3	carnitine deficiency-associated gene expressed in ventricle 3	-1.25503	0.000960039
		A_52_P593853	NM_175368	NM_175368	NM_175368	Mm.73263	108803	4933402P03Rik	RIKEN cDNA 4933402P03 gene	-1.25457	0.000695948
		A_30_P01030664	chr5:23757625-23791625_R							-1.25212	0.0066609
		A_55_P2123047	NM_178417	NM_178417	NM_178417	Mm.339604	237775	Zfp867	zinc finger protein 867	-1.25183	0.000534749
		A_55_P2148182								-1.25166	2.92575e-05
		A_55_P2153937								-1.25047	3.4743e-05
		A_51_P418016	NM_172839	NM_172839	NM_172839	Mm.309	240665	Ccnj	cyclin J	-1.24993	0.00018056
		A_55_P2448776	NM_001081392	NM_001081392	NM_001081392	Mm.24627	100019	Mdn1	midasin homolog (yeast)	-1.24904	0.00413389
		A_55_P2256158	ENSMUST00000123341		AK043779	Mm.426530				-1.24885	0.000176683
		A_55_P1958961								-1.24871	0.00216269
		A_66_P124011	NM_011464	NM_011464	NM_011464	Mm.295230	20733	Spint2	serine protease inhibitor, Kunitz type 2	-1.24811	0.0130218
		A_30_P01031222	chr6:127111250-127142925_F							-1.24788	0.0123576
		A_51_P327778	NM_011070	NM_011070	NM_011070	Mm.10756	18637	Pfdn2	prefoldin 2	-1.24435	0.000355057
		A_30_P01026945	chr5:33174092-33200792_R							-1.24419	2.66044e-05
		A_55_P2016216	XM_003946387	XM_003946387	XM_003946387		101056451	LOC101056451	peptidyl-prolyl cis-trans isomerase NIMA-interacting 4-like	-1.24372	0.00865829
		A_55_P2214408	NR_030676	NR_030676	NR_030676	Mm.400392	100125931	Phtf1os	Phtf1 opposite strand transcript	-1.24369	4.80485e-05
		A_55_P2129077	NM_001034881	NM_001034881	NM_001034881	Mm.425890	432870	Gm5464	predicted gene 5464	-1.24304	0.00044749
		A_30_P01022831	chr11:70196232-70203307_R							-1.24252	0.00352196
		A_55_P2051885	NM_133217	NM_133217	NM_133217	Mm.390149	170752	Bco2	beta-carotene oxygenase 2	-1.24203	0.000319899
		A_55_P2375121	AK045926		AK045926	Mm.436790	98884	AI225934	expressed sequence AI225934	-1.24193	0.00134377
		A_30_P01032761	chr13:83867711-83878140_R							-1.24114	0.00017826
		A_30_P01025092	chr5:26323150-26357875_R							-1.24024	0.00105101
		A_55_P1989048	NM_028780	NM_028780	NM_028780	Mm.132857	74140	Tm9sf1	transmembrane 9 superfamily member 1	-1.23962	9.33452e-05
		A_55_P2035872	NM_001270475	NM_001270475	NM_001270475	Mm.122399	194401	Mical3	microtubule associated monooxygenase, calponin and LIM domain containing 3	-1.23951	0.000935863
		A_55_P1960097	NM_013813	NM_013813	NM_013813	Mm.131135	13823	Epb4.1l3	erythrocyte protein band 4.1-like 3	-1.23831	7.69111e-05
		A_30_P01031779	chr5:23349978-23402028_R							-1.23819	0.000555814
		A_55_P2162175	NM_001256059	NM_001256059	NM_001256059	Mm.332379	100503884	Ccdc149	coiled-coil domain containing 149	-1.23763	0.00258606
		A_51_P390377	NM_144814	NM_144814	NM_144814	Mm.207457	214742	Rcor3	REST corepressor 3	-1.23694	0.0309129
		A_55_P2412859	AK018043		AK018043		76096	5830468K08Rik	RIKEN cDNA 5830468K08 gene	-1.23609	0.0406221
		A_55_P2113051	NM_008036	NM_008036	NM_008036	Mm.248335	14282	Fosb	FBJ osteosarcoma oncogene B	-1.23451	0.00683624
		A_30_P01023127	chr4:136856064-136877219_F							-1.23376	0.00645031
		A_55_P2405784	AK141429		AK141429	Mm.391606	407816	BC023202	cDNA sequence BC023202	-1.23348	0.000528444
		A_30_P01027660	chr1:162933979-162944379_R							-1.23226	0.00167571
		A_55_P1994554	NM_001034115	NM_001034115	NM_001034115	Mm.360368	243961	Shank1	SH3/ankyrin domain gene 1	-1.22858	0.00646312
		A_52_P22331	ENSMUST00000108710		AK162966	Mm.405315	56697	Akap10	A kinase (PRKA) anchor protein 10	-1.2281	0.00239001
		A_30_P01026224	chr17:56687541-56694616_R							-1.22777	0.000764995
		A_55_P2000778	NM_010626	NM_010626	NM_010626	Mm.101633	16576	Kif7	kinesin family member 7	-1.22757	0.000519745
		A_51_P500507	NM_025698	NM_025698	NM_025698	Mm.296043	66676	Tmed7	transmembrane emp24 protein transport domain containing 7	-1.22708	0.00562277
		A_30_P01029217	chr17:8719950-8783850_F							-1.22674	0.00236157
		A_55_P2040295	NM_011200	NM_011200	NM_011200	Mm.491181	19243	Ptp4a1	protein tyrosine phosphatase 4a1	-1.22579	0.00742104
		A_55_P1968355	NM_011599	NM_011599	NM_011599	Mm.278444	21885	Tle1	transducin-like enhancer of split 1, homolog of Drosophila E(spl)	-1.22564	0.00325319
		A_30_P01019961	chr1:87374975-87412500_R							-1.22523	0.00029911
		A_55_P1963434	NM_008150	NM_008150	NM_008150	Mm.1528	14735	Gpc4	glypican 4	-1.22521	0.000412224
		A_55_P1998823	XM_003945960	XM_003945960	XM_003945960		101056029	LOC101056029	60S ribosomal protein L9-like	-1.22437	8.63477e-06
		A_55_P2087885	NM_001162489	NM_001162489	NM_001162489	Mm.123240	223658	Mroh1	maestro heat-like repeat family member 1	-1.22422	0.00712708
		A_55_P2201454	AK142062		AK142062		70290	2310079F09Rik	RIKEN cDNA 2310079F09 gene	-1.22389	0.0179203
		A_66_P108603	NM_001256311	NM_001256311	NM_001256311	Mm.425466	381994	E030018B13Rik	RIKEN cDNA E030018B13 gene	-1.22361	0.00876365
		A_55_P2107402	NR_037190	NR_037190	NR_037190	Mm.284252	624784	Gm9855	thymine DNA glycosylase pseudogene	-1.22242	0.000143192
		A_55_P2007228	NM_008854	NM_008854	NM_008854	Mm.19111	18747	Prkaca	protein kinase, cAMP dependent, catalytic, alpha	-1.22235	0.000136537
		A_30_P01029630	chrX:54627918-54638568_F							-1.22209	0.00068093
		A_30_P01030954	chrX:138966975-138981525_F							-1.22058	0.00066178
		A_55_P2136976	NR_028584	NR_028584	NR_028584	Mm.32213	670833	Gm11213	predicted gene 11213	-1.21968	0.00443921
		A_30_P01025682	chr11:22681800-22707775_F							-1.21887	0.000143368
		A_55_P2014326	XM_003085120	XM_003085120	XM_003085120		667102	Gm8457	predicted gene 8457	-1.2188	0.000485746
		A_51_P513032	NM_032000	NM_032000	NM_032000	Mm.30466	83925	Trps1	trichorhinophalangeal syndrome I (human)	-1.21862	1.82712e-05
		A_52_P254174	NM_008173	NM_008173	NM_008173	Mm.129481	14815	Nr3c1	nuclear receptor subfamily 3, group C, member 1	-1.21855	0.0061119
		A_55_P2097972								-1.21799	0.00900533
		A_55_P1992227	NM_001081329	NM_001081329	NM_001081329	Mm.135397	210162	Zkscan2	zinc finger with KRAB and SCAN domains 2	-1.21594	0.00120373
		A_30_P01033160	chr1:93744621-93825321_R							-1.21559	0.000208788
		A_55_P2062133	NM_001083318	NM_001083318	NM_001083318	Mm.219460	27049	Etv3	ets variant gene 3	-1.21437	0.00410464
		A_30_P01024788	chr3:79069438-79073704_R							-1.21422	0.0016361
		A_52_P239403	NM_181517	NM_181517	NM_181517	Mm.222328	233726	Ipo7	importin 7	-1.21384	0.000337082
		A_30_P01026726	chr2:176784125-177183100_F							-1.213	1.51859e-05
		A_52_P640194	NM_001033531	NM_001033531	NM_001033531	Mm.412074	212390	Klhl32	kelch-like 32	-1.2124	0.000657591
		A_52_P582568	NM_177387	NM_177387	NM_177387	Mm.41163	338362	Ust	uronyl-2-sulfotransferase	-1.21232	4.22532e-05
		A_55_P2082478	NM_001081378	NM_001081378	NM_001081378	Mm.250641	77480	Kidins220	kinase D-interacting substrate 220	-1.21195	0.00722597
		A_55_P2126695	XM_619114	XM_619114	XM_619114		544944	Gm5792	predicted pseudogene 5792	-1.20999	0.000179133
		A_55_P2280237	NM_172863	NM_172863	NM_172863	Mm.358911	242109	Zfp697	zinc finger protein 697	-1.20922	0.00385407
		A_55_P2014274								-1.20916	0.000850394
		A_55_P2095844	NM_001164268	NM_001164268	NM_001164268	Mm.82274	545156	Kalrn	kalirin, RhoGEF kinase	-1.20861	0.00427805
		A_55_P2094964	XM_003084619	XM_003084619	XM_003084619		100503799	Gm7931	predicted pseudogene 7931	-1.20817	0.000469877
		A_30_P01022152	chr19:16078625-16110246_R							-1.20788	3.27171e-05
		A_52_P486702	NM_013716	NM_013716	NM_013716	Mm.380129	27041	G3bp1	GTPase activating protein (SH3 domain) binding protein 1	-1.20757	0.0020574
		A_30_P01018316	chr6:36765550-36793825_R							-1.20724	0.00300469
		A_55_P1971347	NM_001171054	NM_001171054	NM_001171054	Mm.277668	116871	Mta3	metastasis associated 3	-1.20659	0.000598245
		A_55_P2093749	TC1586156							-1.20606	0.000579513
		A_55_P2073705	NM_178667	NM_178667	NM_178667	Mm.17977	211586	Tfdp2	transcription factor Dp 2	-1.20185	0.000132567
		A_30_P01027700	chr9:121256738-121257487_F							-1.2015	0.00210517
		A_30_P01031631	chr8:85609155-85615170_F							-1.2008	0.000471726
		A_51_P363525	NM_028596	NM_028596	NM_028596	Mm.348782	381668	Fbrsl1	fibrosin-like 1	-1.20014	0.00418197
		A_55_P1987715	NM_001199265	NM_001199265	NM_001199265	Mm.306026	13822	Epb4.1l2	erythrocyte protein band 4.1-like 2	-1.1993	0.00938378
		A_66_P130310	NM_001170954	NM_001170954	NM_001170954	Mm.323805	239559	A4galt	alpha 1,4-galactosyltransferase	-1.19883	0.00228773
		A_30_P01031427	chr1:167219841-167220505_F							-1.19819	0.000176597
		A_30_P01020454	chr8:40100925-40196350_R							-1.19806	0.000426086
		A_52_P390114	NM_145625	NM_145625	NM_145625	Mm.290022	75705	Eif4b	eukaryotic translation initiation factor 4B	-1.19762	0.00760289
		A_30_P01020112	chr1:88398169-88398354_F							-1.19692	0.00481179
		A_30_P01029673	chr11:69188111-69188571_R							-1.19641	0.000102291
		A_51_P327632	NM_207205	NM_207205	NM_207205	Mm.489667	78908	Igsf3	immunoglobulin superfamily, member 3	-1.19599	0.0282077
		A_55_P1969742	TC1724141							-1.19513	0.000267859
		A_55_P2008891	NM_001081983	NM_001081983	NM_001081983	Mm.381904	666244	Tmsb15b1	thymosin beta 15b1	-1.19507	7.45189e-05
		A_55_P1955276	NM_001281818	NM_001281818	NM_001281818	Mm.458025	432572	Specc1	sperm antigen with calponin homology and coiled-coil domains 1	-1.19462	0.00632026
		A_30_P01025541	chr2:151992806-152025456_F							-1.19383	0.000978796
		A_55_P2177885	NM_001081655	NM_001081655	NM_001081655	Mm.491123	629378	Dact3	dapper homolog 3, antagonist of beta-catenin (xenopus)	-1.1935	0.00288779
		A_55_P2052056	NM_001009819	NM_001009819	NM_001009819	Mm.300900	215493	A3galt2	alpha 1,3-galactosyltransferase 2 (isoglobotriaosylceramide synthase)	-1.19287	1.99276e-05
		A_55_P2158522	NM_183355	NM_183355	NM_183355	Mm.43358	18514	Pbx1	pre B cell leukemia homeobox 1	-1.192	0.0180399
		A_55_P1968883	TC1720001							-1.19119	0.00272214
		A_55_P2452384	NM_013720	NM_013720	NM_013720	Mm.87532	29808	Mga	MAX gene associated	-1.19049	0.00428341
		A_55_P1984253	KC860259		KC860259	Mm.443019				-1.18979	0.0242272
		A_51_P459661	NM_021460	NM_021460	NM_021460	Mm.157545	16889	Lipa	lysosomal acid lipase A	-1.18965	0.00208465
		A_55_P2031898								-1.18906	6.80759e-05
		A_30_P01020412	chr2:153163620-153170845_F							-1.18881	5.9918e-05
		A_30_P01023693	chr10:66640530-66644032_F							-1.18803	0.00825659
		A_30_P01031858	chr12:110944403-110988678_F							-1.18764	0.00142093
		A_30_P01018770	chr18:24239025-24246898_F							-1.18731	0.00126166
		A_30_P01021167	chr2:119412770-119435110_R							-1.18705	0.00130858
		A_55_P2106961	NR_024329	NR_024329	NR_024329	Mm.324242	347740	2900097C17Rik	RIKEN cDNA 2900097C17 gene	-1.18655	0.0136247
		A_30_P01026727	chr6:36765550-36793825_R							-1.18632	0.00209894
		A_30_P01031061	chr1:183783306-183834531_F							-1.18627	2.64494e-05
		A_55_P2095578								-1.18609	0.00449985
		A_30_P01023612	chr5:52186651-52187148_R							-1.18607	0.00354786
		A_30_P01021021	chr16:40096026-40097242_F							-1.18495	0.00311597
		A_30_P01033054	chr5:35893909-35899497_F							-1.18331	0.000249764
		A_51_P305537	NM_009179	NM_009179	NM_009179	Mm.200388	20444	St3gal2	ST3 beta-galactoside alpha-2,3-sialyltransferase 2	-1.18311	0.00104411
		A_55_P2072443	NM_001081045	NM_001081045	NM_001081045	Mm.136418	76719	Kansl1	KAT8 regulatory NSL complex subunit 1	-1.183	0.0004585
		A_55_P2075080	NM_001029988	NM_001029988	NM_001029988	Mm.339363	245827	Fat2	FAT tumor suppressor homolog 2 (Drosophila)	-1.1826	0.0290063
		A_55_P2247487	ENSMUST00000150472		AK006404	Mm.387129				-1.18237	0.000534658
		A_55_P2146404	NM_001081045	NM_001081045	NM_001081045	Mm.136418	76719	Kansl1	KAT8 regulatory NSL complex subunit 1	-1.18199	0.00220524
		A_30_P01032139	chr17:6602100-6615425_R							-1.18194	0.000177089
		A_55_P2267736	NM_027425	NM_027425	NM_027425	Mm.234587	70432	Rufy2	RUN and FYVE domain-containing 2	-1.18139	0.00943788
		A_30_P01027400	chr12:110842154-110883594_F							-1.18139	0.0109313
		A_30_P01021340	chr6:36765550-36793825_R							-1.18096	0.025225
		A_30_P01027441	chr13:28506971-28511732_R							-1.18095	0.00234268
		A_51_P358256	NM_009803	NM_009803	NM_009803	Mm.486506	12355	Nr1i3	nuclear receptor subfamily 1, group I, member 3	-1.18048	0.0139795
		A_55_P2074353	NM_201639	NM_201639	NM_201639	Mm.60526	233335	Synm	synemin, intermediate filament protein	-1.17954	0.00237394
		A_51_P430202	NM_175380	NM_175380	NM_175380	Mm.38198	333433	Gpd1l	glycerol-3-phosphate dehydrogenase 1-like	-1.17921	0.000801209
		A_30_P01019332	chr7:88668435-88674440_F							-1.179	0.000177318
		A_55_P2145680	NM_021430	NM_021430	NM_021430	Mm.41180	75695	Rilpl1	Rab interacting lysosomal protein-like 1	-1.17876	0.000725264
		A_52_P255250	NM_009543	NM_009543	NM_009543	Mm.422969	22644	Rnf103	ring finger protein 103	-1.17765	0.00370324
		A_55_P1985259	NM_001017985	NM_001017985	NM_001017985	Mm.276374	277939	C2cd3	C2 calcium-dependent domain containing 3	-1.17725	0.0205404
		A_55_P2021923	ENSMUST00000144171		AB241120	Mm.278458	14225	Fkbp1a	FK506 binding protein 1a	-1.17557	0.0183431
		A_30_P01023549	chr12:82495575-82516300_R							-1.1742	0.00713619
		A_55_P2125633	NM_001102438	NM_001102438	NM_001102438	Mm.181973	74159	Acbd5	acyl-Coenzyme A binding domain containing 5	-1.17418	0.0127013
		A_51_P270426	NM_020596	NM_020596	NM_020596	Mm.44137	13656	Egr4	early growth response 4	-1.17372	0.00069005
		A_55_P2009217	NR_004415	NR_004415	NR_004415		19858	Rnu3b1	U3B small nuclear RNA 1	-1.1725	0.000428195
		A_66_P135403	ENSMUST00000122832		AK135748	Mm.331636	100155	AI481877	expressed sequence AI481877	-1.17248	0.00161963
		A_55_P1997614	AK043138		AK043138		676882	Gm9693	predicted gene 9693	-1.17225	0.00297474
		A_30_P01022639	chr6:47692090-47713542_F							-1.17203	0.000928488
		A_55_P2125241	AK149714		AK149714	Mm.254438	223770	Brd1	bromodomain containing 1	-1.17149	0.00552965
		A_55_P2097017	NM_025613	NM_025613	NM_025613	Mm.490315	58521	Eid1	EP300 interacting inhibitor of differentiation 1	-1.17145	7.88244e-05
		A_52_P48689	NM_025824	NM_025824	NM_025824	Mm.21848	66882	Bzw1	basic leucine zipper and W2 domains 1	-1.17124	0.00466393
		A_52_P552832	NM_010886	NM_010886	NM_010886	Mm.415865	17992	Ndufa4	NADH dehydrogenase (ubiquinone) 1 alpha subcomplex, 4	-1.17072	3.82507e-05
		A_55_P2045367	NR_027913	NR_027913	NR_027913	Mm.280165	74341	G630025P09Rik	RIKEN cDNA G630025P09 gene	-1.17003	0.0170669
		A_55_P2122835								-1.16971	0.000373605
		A_30_P01032624	chr16:43623581-43642715_R							-1.16961	0.00755628
		A_55_P2061739	ENSMUST00000112175				19241	Tmsb4x	thymosin, beta 4, X chromosome	-1.16911	0.00109231
		A_30_P01017650	chr1:162933979-162944379_R							-1.16899	0.00304255
		A_55_P2128220	TC1607839							-1.16894	0.00179434
		A_66_P102853	NM_178793	NM_178793	NM_178793	Mm.442049	320924	Ccbe1	collagen and calcium binding EGF domains 1	-1.16887	0.000189495
		A_52_P667913	NM_033592	NM_033592	NM_033592	Mm.247203	93717	Pcdhga9	protocadherin gamma subfamily A, 9	-1.16809	0.0160016
		A_52_P264902	NM_008929	NM_008929	NM_008929	Mm.12616	100037258	Dnajc3	DnaJ (Hsp40) homolog, subfamily C, member 3	-1.16805	0.00106695
		A_51_P155873	NM_029628	NM_029628	NM_029628	Mm.44745	76487	Ppp1r3g	protein phosphatase 1, regulatory (inhibitor) subunit 3G	-1.16785	0.0016279
		A_55_P1996941	NM_026785	NM_026785	NM_026785	Mm.89830	68612	Ube2c	ubiquitin-conjugating enzyme E2C	-1.16751	0.000804024
		A_52_P93467	NM_011521	NM_011521	NM_011521	Mm.3815	20971	Sdc4	syndecan 4	-1.16688	6.59007e-05
		A_30_P01019551	chr11:117792051-117811334_R							-1.16662	0.0141719
		A_55_P1994550	NM_001034115	NM_001034115	NM_001034115	Mm.360368	243961	Shank1	SH3/ankyrin domain gene 1	-1.16611	0.00593176
		A_55_P2051929	NM_028319	NM_028319	NM_028319	Mm.313523	72672	Zfp518a	zinc finger protein 518A	-1.1659	0.000174579
		A_30_P01029442	chr19:44653017-44654777_F							-1.16577	1.64052e-05
		A_55_P2142222	NR_033450	NR_033450	NR_033450	Mm.472850	546546	Serpina3h	serine (or cysteine) peptidase inhibitor, clade A, member 3H	-1.16506	0.00697882
		A_55_P2097111	NM_011201	NM_011201	NM_011201	Mm.277916	19246	Ptpn1	protein tyrosine phosphatase, non-receptor type 1	-1.16457	0.000229746
		A_66_P106289	NM_139061	NM_139061	NM_139061	Mm.170103	245944	Vps54	vacuolar protein sorting 54 (yeast)	-1.16388	0.000130408
		A_55_P1981040	NM_001110826	NM_001110826	NM_001110826	Mm.267061	13209	Ddx6	DEAD (Asp-Glu-Ala-Asp) box polypeptide 6	-1.16382	0.0169291
		A_52_P1004509	NR_033324	NR_033324	NR_033324	Mm.443049	436230	BC065397	cDNA sequence BC065397	-1.16273	0.000171124
		A_55_P2181655	NM_001083587	NM_001083587	NM_001083587	Mm.337820	319939	Tns3	tensin 3	-1.16261	0.00199452
		A_30_P01025996	chr17:17315025-17460175_R							-1.16238	0.000369716
		A_55_P2054723	NM_212450	NM_212450	NM_212450	Mm.249405	329506	Ctdspl2	CTD (carboxy-terminal domain, RNA polymerase II, polypeptide A) small phosphatase like 2	-1.16206	0.00338234
		A_30_P01029927	chr19:56820850-56837925_F							-1.16203	0.00991442
		A_55_P2137736	NM_080448	NM_080448	NM_080448	Mm.236401	259302	Srgap3	SLIT-ROBO Rho GTPase activating protein 3	-1.16202	0.00604315
		A_55_P2007991	NM_009449	NM_009449	NM_009449	Mm.270295	22147	Tuba3b	tubulin, alpha 3B	-1.16179	0.00159147
		A_55_P2004727	AK133601		AK133601	Mm.31008	100379129	Gm10353	predicted gene 10353	-1.16095	0.00596285
		A_30_P01018462	chr8:119732348-119749198_F							-1.15977	9.35349e-05
		A_66_P114784	NM_013737	NM_013737	NM_013737	Mm.9277	27226	Pla2g7	phospholipase A2, group VII (platelet-activating factor acetylhydrolase, plasma)	-1.15975	0.000407219
		A_55_P1997086	NM_016670	NM_016670	NM_016670	Mm.259295	18771	Pknox1	Pbx/knotted 1 homeobox	-1.15943	0.00159029
		A_55_P2462940	NM_001081008	NM_001081008	NM_001081008	Mm.261750	270627	Taf1	TAF1 RNA polymerase II, TATA box binding protein (TBP)-associated factor	-1.15776	0.0138712
		A_30_P01021862	chr2:72818943-72826893_F							-1.15703	0.0352894
		A_52_P265544	NM_177077	NM_177077	NM_177077	Mm.159621	75914	Exoc6b	exocyst complex component 6B	-1.15684	0.00187221
		A_51_P141104	NM_026039	NM_026039	NM_026039	Mm.45929	67219	Med18	mediator of RNA polymerase II transcription, subunit 18 homolog (yeast)	-1.15653	0.000129877
		A_55_P2126627	NM_001081409	NM_001081409	NM_001081409	Mm.267473	239510	Phf20l1	PHD finger protein 20-like 1	-1.15615	0.0106231
		A_55_P2057459	NM_145532	NM_145532	NM_145532	Mm.133036	228576	Mall	mal, T cell differentiation protein-like	-1.15614	0.000650579
		A_55_P1978646	ENSMUST00000016143		AK044481	Mm.472750	245880	Wasf3	WAS protein family, member 3	-1.15527	0.00484934
		A_66_P104442	NM_026225	NM_026225	NM_026225	Mm.249548	67542	Cog6	component of oligomeric golgi complex 6	-1.15474	0.00899922
		A_30_P01028713	chr5:104936417-104984892_F							-1.15414	0.0193942
		A_51_P314701	NM_011180	NM_011180	NM_011180	Mm.86413	19157	Cyth1	cytohesin 1	-1.15204	0.00389314
		A_30_P01025431	chr19:44653017-44654777_F							-1.15071	4.1183e-05
		A_51_P236864	NM_001081009	NM_001081009	NM_001081009	Mm.274466	52552	Parp8	poly (ADP-ribose) polymerase family, member 8	-1.15028	0.00104238
		A_55_P2121558	NM_009671	NM_009671	NM_009671	Mm.10313	11736	Ankfy1	ankyrin repeat and FYVE domain containing 1	-1.15023	0.0260814
		A_55_P1959318	NM_008386	NM_008386	NM_008386	Mm.46269	16333	Ins1	insulin I	-1.1501	0.0473521
		A_30_P01027087	chr3:79069438-79073704_R							-1.14987	0.00194714
		A_55_P2046897	NR_015525	NR_015525	NR_015525	Mm.442236	100037260	9430060I03Rik	RIKEN cDNA 9430060I03 gene	-1.1498	1.31232e-05
		A_52_P352187	NM_001033599	NM_001033599	NM_001033599	Mm.267478	216739	Acsl6	acyl-CoA synthetase long-chain family member 6	-1.14963	0.00151018
		A_55_P2140626	NM_029466	NM_029466	NM_029466	Mm.174068	75869	Arl5b	ADP-ribosylation factor-like 5B	-1.14941	0.0134318
		A_55_P1992319	NM_023420	NM_023420	NM_023420	Mm.24125	68018	Col4a3bp	collagen, type IV, alpha 3 (Goodpasture antigen) binding protein	-1.14895	0.0013646
		A_30_P01020125	chr17:27703181-27716306_R							-1.14775	0.032823
		A_55_P1985070	NM_019413	NM_019413	NM_019413	Mm.310772	19876	Robo1	roundabout homolog 1 (Drosophila)	-1.14665	0.000371089
		A_55_P2336623	AK087301		AK087301	Mm.448221	319728	E030042N06Rik	RIKEN cDNA E030042N06 gene	-1.14525	0.031688
		A_30_P01029734	chr7:50509139-50526856_R							-1.14446	0.000396157
		A_55_P1960157	NM_007532	NM_007532	NM_007532	Mm.4606	12035	Bcat1	branched chain aminotransferase 1, cytosolic	-1.14397	0.00125711
		A_55_P2144364	XR_168593	XR_168593	XR_168593		100043316	Gm4354	predicted gene 4354	-1.14357	0.000164716
		A_55_P1985040	NM_029868	NM_029868	NM_029868	Mm.41715	77110	Gpbp1l1	GC-rich promoter binding protein 1-like 1	-1.14347	0.000242131
		A_55_P2004511	NM_001169153	NM_001169153	NM_001169153	Mm.277387	246746	Cd300lf	CD300 antigen like family member F	-1.14329	0.0201362
		A_55_P1976869	NM_024255	NM_024255	NM_024255	Mm.272905	72479	Hsdl2	hydroxysteroid dehydrogenase like 2	-1.14329	6.35004e-05
		A_30_P01028276	chr11:53596919-53672731_R							-1.14317	0.0125005
		A_52_P455251	NM_010132	NM_010132	NM_010132	Mm.245394	13797	Emx2	empty spiracles homeobox 2	-1.14268	7.82496e-05
		A_30_P01022191	chr17:47016870-47017498_F							-1.14253	0.0132594
		A_30_P01017997	chr2:176264400-176302925_R							-1.14209	0.00237203
		A_30_P01019898	chr2:130697320-130729670_R							-1.14198	0.0379965
		A_55_P2172924	ENSMUST00000055303		AK082949	Mm.291731	67011	Mettl6	methyltransferase like 6	-1.14035	0.0102645
		A_55_P2042184	AK133468		AK133468	Mm.439491				-1.13968	0.000159948
		A_55_P2181976	NM_001164503	NM_001164503	NM_001164503	Mm.89413	219181	Akap11	A kinase (PRKA) anchor protein 11	-1.13888	0.008551
		A_55_P2133646	NM_199316	NM_199316	NM_199316	Mm.335338	382090	4922501C03Rik	RIKEN cDNA 4922501C03 gene	-1.13847	0.00651309
		A_30_P01026499	chr12:110845020-110850870_F							-1.13847	0.00183147
		A_30_P01022448	chr7:66570691-66573827_R							-1.13843	0.000109241
		A_55_P2093093	AK136722		AK136722	Mm.421328	404580	AL117821	expressed sequence AL117821	-1.1382	1.07958e-05
		A_52_P287992	NM_173038	NM_173038	NM_173038	Mm.34483	272589	Tbcel	tubulin folding cofactor E-like	-1.13799	0.00153846
		A_66_P136489	XR_168577	XR_168577	XR_168577		669389	Gm9456	predicted gene 9456	-1.13772	0.010812
		A_30_P01031246	chrX:98979320-98997145_F							-1.1367	0.0310336
		A_51_P229599	NM_029250	NM_029250	NM_029250	Mm.272548	75320	Etnk1	ethanolamine kinase 1	-1.13661	0.0281575
		A_55_P2168889	NM_001081154	NM_001081154	NM_001081154	Mm.85442	223989	Marf1	meiosis arrest female 1	-1.13579	0.00450958
		A_55_P1960587	NM_010829	NM_010829	NM_010829	Mm.343101	17686	Msh3	mutS homolog 3 (E. coli)	-1.13525	0.00140113
		A_55_P2088685	ENSMUST00000150365		AK134919	Mm.488973	74340	Ahcyl2	S-adenosylhomocysteine hydrolase-like 2	-1.13471	0.0123427
		A_55_P1988260	TC1630414							-1.13287	0.027613
		A_55_P1994284	NM_177866	NM_177866	NM_177866	Mm.79072	329954	Catsper4	cation channel, sperm associated 4	-1.13285	0.00669065
		A_55_P1977741	XR_140744	XR_140744	XR_140744	Mm.455690	74366	4932422M17Rik	RIKEN cDNA 4932422M17 gene	-1.13217	0.0157845
		A_55_P2344753	AK044369		AK044369	Mm.184971	402733	A930009L07Rik	RIKEN cDNA A930009L07 gene	-1.13207	0.0157742
		A_30_P01020202	chr12:81719382-81731865_F							-1.13182	0.00266359
		A_30_P01019499	chr7:126872550-126886125_R							-1.13059	0.0033517
		A_51_P304859	NM_022985	NM_022985	NM_022985	Mm.209349	65098	Zfand6	zinc finger, AN1-type domain 6	-1.12985	0.0040279
		A_30_P01017920	chr13:108653722-108654406_R							-1.12929	0.0187645
		A_55_P2035320	NM_017373	NM_017373	NM_017373	Mm.136604	18030	Nfil3	nuclear factor, interleukin 3, regulated	-1.12779	6.19646e-05
		A_55_P1995354	NM_079835	NM_079835	NM_079835	Mm.441007	547431	Btnl2	butyrophilin-like 2	-1.1263	0.00102546
		A_51_P100828	NM_007452	NM_007452	NM_007452	Mm.29821	11757	Prdx3	peroxiredoxin 3	-1.12605	0.000249975
		A_66_P138298	NR_028311	NR_028311	NR_028311	Mm.247464	100043335	Gm4371	eukaryotic translation initiation factor 3, subunit I pseudogene	-1.12603	0.000265343
		A_51_P172688	NM_024270	NM_024270	NM_024270	Mm.41940	76205	Stard3nl	STARD3 N-terminal like	-1.12585	0.00567238
		A_55_P2090065	NM_001166210	NM_001166210	NM_001166210	Mm.301387	667772	Myh15	myosin, heavy chain 15	-1.12412	0.000736005
		A_55_P1977875	NM_176849	NM_176849	NM_176849	Mm.251655	234023	Arglu1	arginine and glutamate rich 1	-1.12411	0.0193931
		A_51_P196590	NM_008212	NM_008212	NM_008212	Mm.260164	15107	Hadh	hydroxyacyl-Coenzyme A dehydrogenase	-1.12383	0.00229174
		A_55_P2183668	XM_003086154	XM_003086154	XM_003086154	Mm.148848	70853	Vwa3b	von Willebrand factor A domain containing 3B	-1.12354	0.00119186
		A_30_P01017426	chr10:83325890-83402790_R							-1.12334	0.00233253
		A_55_P2095394	NM_203319	NM_203319	NM_203319	Mm.296385	208144	Dhx37	DEAH (Asp-Glu-Ala-His) box polypeptide 37	-1.12299	7.76689e-05
		A_30_P01028575	chr2:153163620-153170845_F							-1.12232	0.000537561
		A_55_P2002319	NM_027129	NM_027129	NM_027129	Mm.2937	69596	Ap5s1	adaptor-related protein 5 complex, sigma 1 subunit	-1.12179	0.000410098
		A_52_P276430	NM_027664	NM_027664	NM_027664	Mm.277939	108653	Rimklb	ribosomal modification protein rimK-like family member B	-1.12178	0.00615479
		A_52_P608322	NM_010755	NM_010755	NM_010755	Mm.86646	17133	Maff	v-maf musculoaponeurotic fibrosarcoma oncogene family, protein F (avian)	-1.12174	0.000369556
		A_52_P262219	NM_010234	NM_010234	NM_010234	Mm.246513	14281	Fos	FBJ osteosarcoma oncogene	-1.12154	0.00834539
		A_30_P01020874	chr12:82495575-82516300_R							-1.12146	0.0010955
		A_52_P299846	NM_021506	NM_021506	NM_021506	Mm.27949	59009	Sh3rf1	SH3 domain containing ring finger 1	-1.12123	0.000195068
		A_30_P01023248	chrX:148720661-148763177_F							-1.12117	0.000408128
		A_51_P103650	NM_053100	NM_053100	NM_053100	Mm.392177	93679	Trim8	tripartite motif-containing 8	-1.12102	0.0063602
		A_55_P2137984								-1.12087	6.40776e-05
		A_55_P2039354								-1.1208	0.0194635
		A_55_P1983135	AK143785		AK143785	Mm.24673	59038	Pxmp4	peroxisomal membrane protein 4	-1.12018	0.000912599
		A_30_P01018186	chr11:3538125-3554450_F							-1.11934	0.0261811
		A_55_P2059307	NM_001039934	NM_001039934	NM_001039934	Mm.256966	17756	Map2	microtubule-associated protein 2	-1.11843	0.000140133
		A_55_P1970841	NM_011630	NM_011630	NM_011630	Mm.87062	22026	Nr2c2	nuclear receptor subfamily 2, group C, member 2	-1.11831	0.00515055
		A_52_P311031	AK016943		AK016943	Mm.296158	100313514	Gm9757	predicted gene 9757	-1.11805	0.0359334
		A_66_P137084	NR_030696	NR_030696	NR_030696	Mm.230853	320469	9930014A18Rik	RIKEN cDNA 9930014A18 gene	-1.11705	0.000581577
		A_66_P104814	NM_175114	NM_175114	NM_175114	Mm.491112	67095	Trak1	trafficking protein, kinesin binding 1	-1.11604	0.00149116
		A_55_P1978176	NM_133722	NM_133722	NM_133722	Mm.23914	70178	Abhd17c	abhydrolase domain containing 17C	-1.11582	3.42401e-05
		A_30_P01029698	chr7:66562376-66579519_R							-1.11523	0.0406274
		A_52_P481957	NM_011824	NM_011824	NM_011824	Mm.166318	23892	Grem1	gremlin 1	-1.11509	0.0199693
		A_52_P205031	NM_001113384	NM_001113384	NM_001113384	Mm.251445	14681	Gnao1	guanine nucleotide binding protein, alpha O	-1.11497	0.00341065
		A_30_P01019020	chr2:152172745-152184745_R							-1.11462	0.000199243
		A_55_P1987534	NM_144812	NM_144812	NM_144812	Mm.131328	213988	Tnrc6b	trinucleotide repeat containing 6b	-1.1142	0.0402886
		A_55_P1965605	NM_027188	NM_027188	NM_027188	Mm.222338	69726	Smyd3	SET and MYND domain containing 3	-1.11345	0.000523899
		A_66_P122415	NR_024067	NR_024067	NR_024067	Mm.28311	73824	Snhg6	small nucleolar RNA host gene (non-protein coding) 6	-1.11318	4.13444e-05
		A_55_P2287910	NM_027491	NM_027491	NM_027491	Mm.300814	52187	Rragd	Ras-related GTP binding D	-1.11304	0.0195178
		A_51_P354652	NM_026232	NM_026232	NM_026232	Mm.46067	67554	Slc25a30	solute carrier family 25, member 30	-1.11296	0.00258456
		A_55_P2148504	NM_010668	NM_010668	NM_010668	Mm.358616	16681	Krt2	keratin 2	-1.10982	0.00399672
		A_52_P640296	NM_172409	NM_172409	NM_172409	Mm.394427	71409	Fmnl2	formin-like 2	-1.10948	0.00268399
		A_30_P01028760	chr2:153643200-153654975_R							-1.1094	0.00389711
		A_30_P01025488	chr11:22681800-22707775_F							-1.10913	0.000311818
		A_55_P2110472	NM_001284385	NM_001284385	NM_001284385	Mm.44068	218734	3830406C13Rik	RIKEN cDNA 3830406C13 gene	-1.10898	0.000293056
		A_52_P634822	NM_008672	NM_008672	NM_008672	Mm.294625	17955	Nap1l4	nucleosome assembly protein 1-like 4	-1.10872	0.0245319
		A_51_P502614	NM_026268	NM_026268	NM_026268	Mm.1791	67603	Dusp6	dual specificity phosphatase 6	-1.10835	8.51482e-05
		A_55_P2055809	NM_134050	NM_134050	NM_134050	Mm.172847	104886	Rab15	RAB15, member RAS oncogene family	-1.10763	0.0213969
		A_30_P01029834	chr1:162938922-162939602_R							-1.10753	0.00416816
		A_30_P01022750	chr17:24152225-24169870_R							-1.10736	4.05792e-05
		A_55_P2067076	ENSMUST00000116172		AK135112	Mm.419851				-1.10729	1.3173e-05
		A_55_P2119817	NM_023900	NM_023900	NM_023900	Mm.41479	78670	Plekhj1	pleckstrin homology domain containing, family J member 1	-1.10704	0.000985278
		A_55_P2056896	NM_008442	NM_008442	NM_008442	Mm.355686	16563	Kif2a	kinesin family member 2A	-1.10701	2.04655e-05
		A_55_P2148001	NR_030708	NR_030708	NR_030708	Mm.359054	547150	6820431F20Rik	cadherin 11 pseudogene	-1.10596	0.00520377
		A_55_P2081388	NM_008575	NM_008575	NM_008575	Mm.476028	17248	Mdm4	transformed mouse 3T3 cell double minute 4	-1.10589	0.0169147
		A_55_P2094966	NM_178215	NM_178215	NM_178215	Mm.383293	319154	Hist2h3b	histone cluster 2, H3b	-1.10554	0.000207494
		A_55_P1992884	NAP114441-1							-1.10536	0.00021974
		A_52_P588539	NM_133854	NM_133854	NM_133854	Mm.331182	20615	Snapin	SNAP-associated protein	-1.10498	0.00157141
		A_30_P01023573	chr6:126768864-126769326_R							-1.10487	0.00341081
		A_55_P2114034								-1.10476	0.00124054
		A_55_P2167530	ENSMUST00000043503				268935	Scube3	signal peptide, CUB domain, EGF-like 3	-1.10468	0.0103175
		A_55_P2007944	NM_011104	NM_011104	NM_011104	Mm.24614	18754	Prkce	protein kinase C, epsilon	-1.10358	0.0272391
		A_55_P2051189	NM_011265	NM_011265	NM_011265	Mm.313321	19726	Rfx3	regulatory factor X, 3 (influences HLA class II expression)	-1.10295	0.0150776
		A_30_P01033600	chr16:23992037-24001037_F							-1.10244	0.000404494
		A_55_P2128148	NM_001167918	NM_001167918	NM_001167918	Mm.483803	442834	D830031N03Rik	RIKEN cDNA D830031N03 gene	-1.10185	0.00526123
		A_30_P01029195	chr2:176874642-176906929_R							-1.10183	0.00474483
		A_55_P2089565	NM_181319	NM_181319	NM_181319	Mm.137011	245572	Tbx22	T-box 22	-1.10098	0.0144074
		A_52_P510877	NM_009743	NM_009743	NM_009743	Mm.238213	12048	Bcl2l1	BCL2-like 1	-1.09983	0.000771437
		A_55_P2187225								-1.09972	0.0351553
		A_66_P137367	XR_105190	XR_105190	XR_105190	Mm.258524	434279	Gm5606	predicted gene 5606	-1.09967	4.52995e-05
		A_52_P532559	NM_009380	NM_009380	NM_009380	Mm.32563	21834	Thrb	thyroid hormone receptor beta	-1.09929	0.00023587
		A_55_P2044091	NM_172552	NM_172552	NM_172552	Mm.347607	21665	Tdg	thymine DNA glycosylase	-1.09924	0.000436167
		A_55_P2060111	ENSMUST00000082407		AK131577	Mm.441437	17706	ATP8	ATP synthase F0 subunit 8	-1.099	0.0026804
		A_55_P1953489	NM_001033550	NM_001033550	NM_001033550	Mm.439828	433926	Lrrc8b	leucine rich repeat containing 8 family, member B	-1.09898	0.0140394
		A_66_P108138	NM_008378	NM_008378	NM_008378	Mm.8154	16210	Impact	impact, RWD domain protein	-1.09853	0.000588445
		A_51_P341349	NM_024433	NM_024433	NM_024433	Mm.28500	66902	Mtap	methylthioadenosine phosphorylase	-1.09842	0.000357249
		A_55_P2192492	NM_032008	NM_032008	NM_032008	Mm.36769	83997	Slmap	sarcolemma associated protein	-1.09784	0.0118868
		A_55_P2003043	NM_011030	NM_011030	NM_011030	Mm.2212	18451	P4ha1	procollagen-proline, 2-oxoglutarate 4-dioxygenase (proline 4-hydroxylase), alpha 1 polypeptide	-1.09779	7.96938e-05
		A_55_P2018176	NR_033498	NR_033498	NR_033498	Mm.347584	229694	AI504432	expressed sequence AI504432	-1.09764	0.037327
		A_30_P01023084	chr9:121256738-121257487_F							-1.09673	0.000714009
		A_66_P111534	AK017368		AK017368	Mm.66246	71368	5430431A17Rik	RIKEN cDNA 5430431A17 gene	-1.09534	0.0147807
		A_55_P2002732	NM_030266	NM_030266	NM_030266	Mm.5294	269180	Inpp4a	inositol polyphosphate-4-phosphatase, type I	-1.09505	0.0104589
		A_30_P01018177	chr2:152172745-152184745_R							-1.09494	0.0186476
		A_55_P2326582	AK017527		AK017527	Mm.475113	67531	5730408K05Rik	RIKEN cDNA 5730408K05 gene	-1.09424	0.000859537
		A_30_P01031297	chr7:129295545-129295911_F							-1.09409	0.000248111
		A_30_P01023306	chr6:47926997-47927875_F							-1.09318	0.00472257
		A_30_P01025397	chr13:62117000-62164075_R							-1.09315	0.0390969
		A_52_P162957	NM_177603	NM_177603	NM_177603	Mm.222723	212398	Frat2	frequently rearranged in advanced T cell lymphomas 2	-1.09237	0.00237617
		A_55_P2047225	NM_026430	NM_026430	NM_026430	Mm.387202	67883	Uxs1	UDP-glucuronate decarboxylase 1	-1.0919	0.01266
		A_55_P2024669	NM_001039546	NM_001039546	NM_001039546	Mm.4040	17920	Myo6	myosin VI	-1.09097	0.0217581
		A_52_P486718	NM_001085421	NM_001085421	NM_001085421	Mm.60794	239364	Tspyl5	testis-specific protein, Y-encoded-like 5	-1.09067	0.0298979
		A_51_P322109	NM_177242	NM_177242	NM_177242	Mm.489670	320717	Pptc7	PTC7 protein phosphatase homolog (S. cerevisiae)	-1.09033	0.00319982
		A_55_P2021146	NM_145132	NM_145132	NM_145132	Mm.323523	207911	Mchr1	melanin-concentrating hormone receptor 1	-1.09008	0.00810263
		A_30_P01028290	chr8:19792940-19798868_F							-1.0898	5.112e-05
		A_52_P420663	NM_172565	NM_172565	NM_172565	Mm.183320	217194	Klhl11	kelch-like 11	-1.08872	0.00335565
		A_66_P139159	ENSMUST00000026572		BC061885	Mm.334313	15461	Hras1	Harvey rat sarcoma virus oncogene 1	-1.08725	0.000719813
		A_55_P2131473	NM_024288	NM_024288	NM_024288	Mm.28474	68477	Rmnd5a	required for meiotic nuclear division 5 homolog A (S. cerevisiae)	-1.08668	0.00057817
		A_55_P2109128	NM_178194	NM_178194	NM_178194	Mm.440391	319179	Hist1h2be	histone cluster 1, H2be	-1.08664	1.98586e-05
		A_52_P170486	NM_028259	NM_028259	NM_028259	Mm.394280	72508	Rps6kb1	ribosomal protein S6 kinase, polypeptide 1	-1.08663	0.00214983
		A_55_P2007851	NM_030110	NM_030110	NM_030110	Mm.169893	78506	Micu3	mitochondrial calcium uptake family, member 3	-1.08644	0.0272184
		A_52_P507745	ENSMUST00000115355		AK042634	Mm.259632	320405	Cadps2	Ca2+-dependent activator protein for secretion 2	-1.08611	0.00577819
		A_52_P28651	NM_021424	NM_021424	NM_021424	Mm.335096	58235	Pvrl1	poliovirus receptor-related 1	-1.08457	3.80101e-05
		A_55_P2017347	NM_001113406	NM_001113406	NM_001113406	Mm.310906	16693	Krtap11-1	keratin associated protein 11-1	-1.08456	0.0170149
		A_55_P1979563	NM_146186	NM_146186	NM_146186	Mm.271677	233064	Wdr62	WD repeat domain 62	-1.08049	0.00518977
		A_65_P09031	NM_178626	NM_178626	NM_178626	Mm.29476	72729	Cdc42se2	CDC42 small effector 2	-1.08049	0.000588317
		A_55_P1988766	AK136460		AK136460					-1.08034	6.82722e-05
		A_55_P2094963	NAP018266-001							-1.08006	0.00125315
		A_30_P01023175	chrX:98979320-98997145_F							-1.07964	0.00115979
		A_30_P01030384	chr8:125031410-125075960_F							-1.07936	0.0173803
		A_51_P335770	NM_027373	NM_027373	NM_027373	Mm.125167	70292	Afap1	actin filament associated protein 1	-1.07842	0.00242124
		A_55_P1954403	NM_177184	NM_177184	NM_177184	Mm.241454	320528	Vps13c	vacuolar protein sorting 13C (yeast)	-1.07837	0.000113955
		A_30_P01020604	chr19:5771425-5848475_F							-1.07825	0.000835139
		A_30_P01022192	chr4:13369325-13456750_F							-1.07784	0.0048747
		A_30_P01018218	chr2:72818943-72826893_F							-1.0778	0.0342888
		A_30_P01020569	chr8:119090566-119097735_F							-1.07779	0.00104134
		A_51_P394471	NM_011548	NM_011548	NM_011548	Mm.3406	21423	Tcf3	transcription factor 3	-1.0772	0.00619005
		A_55_P2235911	ENSMUST00000133463	XR_140496	XR_140496	Mm.392411				-1.07593	0.000255799
		A_30_P01025239	chr2:176874642-176906929_R							-1.07567	0.00358066
		A_30_P01033039	chr2:128211990-128215223_R							-1.07548	0.0150113
		A_55_P2133895	NM_019868	NM_019868	NM_019868	Mm.315909	56258	Hnrnph2	heterogeneous nuclear ribonucleoprotein H2	-1.07497	0.0100395
		A_30_P01029502	chr5:52461266-52541416_R							-1.07487	0.000705922
		A_30_P01021710	chr2:155269145-155303251_F							-1.07448	0.00134653
		A_55_P2090633	NM_011200	NM_011200	NM_011200	Mm.491181	19243	Ptp4a1	protein tyrosine phosphatase 4a1	-1.07412	0.0238205
		A_55_P2152862	AK047093		AK047093	Mm.252421	70885	Ints10	integrator complex subunit 10	-1.07338	0.00987585
		A_30_P01030438	chr6:47692090-47713542_F							-1.07334	0.000185664
		A_55_P2071486	NM_011514	NM_011514	NM_011514	Mm.9244	20937	Suv39h1	suppressor of variegation 3-9 homolog 1 (Drosophila)	-1.07263	0.00950631
		A_55_P2430472	NM_011805	NM_011805	NM_011805	Mm.253836	23856	Dido1	death inducer-obliterator 1	-1.07199	0.0135493
		A_30_P01028946	chr5:73771801-73772662_F							-1.07154	0.000744172
		A_52_P38908	NM_001190352	NM_001190352	NM_001190352	Mm.40397	208151	Tmem132b	transmembrane protein 132B	-1.07151	0.00985571
		A_55_P2033225	NM_138948	NM_138948	NM_138948	Mm.207056	192650	Cabp7	calcium binding protein 7	-1.07142	0.0190302
		A_52_P68714	NAP102796-1							-1.07132	0.0344196
		A_30_P01019168	chr15:102947390-102971082_F							-1.07123	0.0001499
		A_30_P01029790	chr16:30200995-30205965_R							-1.0707	0.0177003
		A_55_P2007404	NM_011692	NM_011692	NM_011692	Mm.8294	22327	Vbp1	von Hippel-Lindau binding protein 1	-1.0706	0.00423413
		A_55_P1968763	NM_199022	NM_199022	NM_199022	Mm.425101	271849	Shc4	SHC (Src homology 2 domain containing) family, member 4	-1.07052	0.00284266
		A_30_P01021097	chr5:149947200-149979950_F							-1.07033	0.0113716
		A_66_P135742	NM_011715	NM_011715	NM_011715	Mm.2654	22388	Wdr1	WD repeat domain 1	-1.06979	0.000211402
		A_55_P2061110	NM_133854	NM_133854	NM_133854	Mm.331182	20615	Snapin	SNAP-associated protein	-1.06943	0.000593935
		A_55_P2045528	NM_001199305	NM_001199305	NM_001199305	Mm.342683	20238	Atxn1	ataxin 1	-1.06776	0.0137768
		A_30_P01028261	chr2:176598132-176602354_R							-1.06749	0.00226709
		A_30_P01026106	chr17:39960567-39992817_F							-1.06745	0.000141037
		A_52_P597461	NM_011386	NM_011386	NM_011386	Mm.15406	20482	Skil	SKI-like	-1.06729	0.00486402
		A_51_P189959	NM_133985	NM_133985	NM_133985	Mm.293565	108737	Oxsr1	oxidative-stress responsive 1	-1.06695	0.000214529
		A_55_P2009561	NM_021483	NM_021483	NM_021483	Mm.151332	58869	Pex5l	peroxisomal biogenesis factor 5-like	-1.06673	0.000553246
		A_52_P253915	NM_138651	NM_138651	NM_138651	Mm.284503	110911	Cds2	CDP-diacylglycerol synthase (phosphatidate cytidylyltransferase) 2	-1.06644	0.000123172
		A_52_P617076	NM_175032	NM_175032	NM_175032	Mm.236368	270049	Galntl6	UDP-N-acetyl-alpha-D-galactosamine:polypeptide N-acetylgalactosaminyltransferase-like 6	-1.0663	0.0119449
		A_55_P2045903								-1.06573	0.0268883
		A_66_P103271	NM_001164598	NM_001164598	NM_001164598	Mm.491125	270110	Irf2bp2	interferon regulatory factor 2 binding protein 2	-1.06541	0.0204731
		A_52_P543792	NM_175143	NM_175143	NM_175143	Mm.335449	69232	Qrich1	glutamine-rich 1	-1.06526	0.00161657
		A_55_P2183672	NM_018858	NM_018858	NM_018858	Mm.195898	23980	Pebp1	phosphatidylethanolamine binding protein 1	-1.06461	0.0264692
		A_51_P445487	NM_026629	NM_026629	NM_026629	Mm.233860	68235	Mturn	maturin, neural progenitor differentiation regulator homolog (Xenopus)	-1.06441	0.0126657
		A_55_P2180551	NM_019643	NM_019643	NM_019643	Mm.18637	56306	Fam60a	family with sequence similarity 60, member A	-1.06415	0.00940053
		A_55_P2170881	NM_175164	NM_175164	NM_175164	Mm.329396	71302	Arhgap26	Rho GTPase activating protein 26	-1.0641	0.00079418
		A_30_P01024405	chr8:72663625-72673010_R							-1.06374	0.000256156
		A_55_P1986551	NM_023061	NM_023061	NM_023061	Mm.275003	84004	Mcam	melanoma cell adhesion molecule	-1.06368	0.00134375
		A_30_P01027244	chr12:33606225-33638225_F							-1.06367	0.00107541
		A_30_P01026759	chr14:49314574-49358174_F							-1.06364	0.0135854
		A_55_P2141978	NM_001083906	NM_001083906	NM_001083906	Mm.324393	110784	Nr3c2	nuclear receptor subfamily 3, group C, member 2	-1.06322	0.000455398
		A_30_P01020216	chr2:177256373-177257429_F							-1.06311	0.0320089
		A_30_P01020343	chr6:36765550-36793825_R							-1.06274	0.0103263
		A_55_P2182112	NM_133797	NM_133797	NM_133797	Mm.24593	97820	4833439L19Rik	RIKEN cDNA 4833439L19 gene	-1.06265	0.0230078
		A_55_P2006852	NM_178681	NM_178681	NM_178681	Mm.126525	217480	Dgkb	diacylglycerol kinase, beta	-1.06186	0.00129989
		A_66_P129484	NM_026211	NM_026211	NM_026211	Mm.45233	67511	Tmed9	transmembrane emp24 protein transport domain containing 9	-1.0617	0.0274365
		A_30_P01026286	chr12:110944403-110988678_R							-1.06095	0.0012064
		A_51_P456721	NM_013478	NM_013478	NM_013478	Mm.30061	12007	Azgp1	alpha-2-glycoprotein 1, zinc	-1.06037	0.0121652
		A_52_P561377	NM_145505	NM_145505	NM_145505	Mm.358870	226252	Fam160b1	family with sequence similarity 160, member B1	-1.06036	0.00543937
		A_55_P2133943	XM_003945408	XM_003945408	XM_003945408		101056066	LOC101056066	uncharacterized LOC101056066	-1.06033	0.00947726
		A_30_P01027588	chr2:176264400-176302925_R							-1.06027	0.00668944
		A_55_P2008889	NM_001081983	NM_001081983	NM_001081983	Mm.381904	666244	Tmsb15b1	thymosin beta 15b1	-1.06004	1.46407e-05
		A_55_P2370096	BB453506		BB453506	Mm.406147				-1.05975	8.72236e-06
		A_55_P2017684	NM_001199136	NM_001199136	NM_001199136	Mm.402299	11426	Macf1	microtubule-actin crosslinking factor 1	-1.05934	5.17432e-05
		A_55_P2055482	NM_001013786	NM_001013786	NM_001013786	Mm.441899	432731	Zscan26	zinc finger and SCAN domain containing 26	-1.05929	0.00176219
		A_30_P01027238	chr17:46972160-46997919_R							-1.05924	4.27909e-05
		A_30_P01023075	chr2:175543425-175603300_F							-1.05882	0.00228287
		A_55_P2009677	NM_183208	NM_183208	NM_183208	Mm.227484	328365	Zmiz1	zinc finger, MIZ-type containing 1	-1.05856	0.0325132
		A_55_P2025765	NM_007403	NM_007403	NM_007403	Mm.15969	11501	Adam8	a disintegrin and metallopeptidase domain 8	-1.05778	0.00155424
		A_55_P2000454	ENSMUST00000181716		AK171054	Mm.274159	241556	Tspan18	tetraspanin 18	-1.0562	1.07246e-05
		A_55_P2179020	NM_001177658	NM_001177658	NM_001177658	Mm.182927	27395	Mrpl15	mitochondrial ribosomal protein L15	-1.05612	9.92003e-05
		A_55_P1968068	NM_011640	NM_011640	NM_011640	Mm.222	22059	Trp53	transformation related protein 53	-1.05597	0.0377936
		A_52_P558699	NM_211355	NM_211355	NM_211355	Mm.87077	68734	Smek1	SMEK homolog 1, suppressor of mek1 (Dictyostelium)	-1.05571	7.76239e-05
		A_55_P2020926	NM_028446	NM_028446	NM_028446	Mm.208618	109181	Trip11	thyroid hormone receptor interactor 11	-1.0555	0.0232091
		A_55_P1952877	NM_027246	NM_027246	NM_027246	Mm.259642	69878	Snrpf	small nuclear ribonucleoprotein polypeptide F	-1.05509	0.000346777
		A_55_P2083028	XM_003086881	XM_003086881	XM_003086881		628794	Gm6917	predicted gene 6917	-1.05477	0.0051099
		A_30_P01017830	chrX:18810088-18814982_R							-1.05474	0.00776579
		A_55_P2085751	NM_001163447	NM_001163447	NM_001163447	Mm.43081	30957	Mapk8ip3	mitogen-activated protein kinase 8 interacting protein 3	-1.05409	0.00138467
		A_55_P2087746	NM_026813	NM_026813	NM_026813	Mm.184055	71474	Ppp6r2	protein phosphatase 6, regulatory subunit 2	-1.05407	0.00315986
		A_55_P1971574	NM_030721	NM_030721	NM_030721	Mm.291503	80911	Acox3	acyl-Coenzyme A oxidase 3, pristanoyl	-1.0512	0.0224048
		A_30_P01020302	chr12:110944403-110988678_R							-1.05084	0.00198761
		A_30_P01029883	chr15:102032892-102033838_R							-1.05009	0.00273692
		A_52_P111145	NM_001081141	NM_001081141	NM_001081141	Mm.101909	242425	Gabbr2	gamma-aminobutyric acid (GABA) B receptor, 2	-1.04972	0.00730938
		A_30_P01026131	chr13:19618491-19618836_R							-1.04903	0.000582898
		A_55_P2055694	NM_008756	NM_008756	NM_008756	Mm.4807	18260	Ocln	occludin	-1.04903	0.0052585
		A_55_P1976694	NM_001009818	NM_001009818	NM_001009818	Mm.428571	52398	Sept11	septin 11	-1.04829	0.00316645
		A_30_P01028555	chr16:34524589-34573439_R							-1.04827	0.00663815
		A_66_P127519	NM_178714	NM_178714	NM_178714	Mm.28802	238205	Lrfn5	leucine rich repeat and fibronectin type III domain containing 5	-1.04789	0.000328434
		A_51_P464588	NM_138664	NM_138664	NM_138664	Mm.101927	246738	Dnajc28	DnaJ (Hsp40) homolog, subfamily C, member 28	-1.04765	0.0220061
		A_30_P01022030	chr16:23992037-24001037_F							-1.04721	1.49609e-05
		A_30_P01025238	chr2:73224880-73255276_F							-1.04669	1.93782e-05
		A_55_P2051864	ENSMUST00000023534	XM_003945560	XM_003945560	Mm.244815	101055680	LOC101055680	uncharacterized LOC101055680	-1.04642	0.00710765
		A_30_P01029060	chr3:51890691-51891781_R							-1.04596	0.000233002
		A_30_P01026537	chr7:66570691-66573827_R							-1.04585	0.00356964
		A_55_P2049052	ENSMUST00000119739				18424	Otx2	orthodenticle homolog 2 (Drosophila)	-1.04551	0.00164989
		A_55_P2127664								-1.04535	0.00176248
		A_55_P2258612	AK051942		AK051942	Mm.130401	433461	LOC433461	uncharacterized LOC433461	-1.04482	0.00016041
		A_55_P2050988								-1.04466	0.00948189
		A_55_P2450933	NM_201369	NM_201369	NM_201369	Mm.246934	381695	N4bp2l2	NEDD4 binding protein 2-like 2	-1.04425	0.0308362
		A_55_P2058757	NM_007598	NM_007598	NM_007598	Mm.8687	12331	Cap1	CAP, adenylate cyclase-associated protein 1 (yeast)	-1.04384	0.0163582
		A_55_P1992247	NM_001128090	NM_001128090	NM_001128090	Mm.475610	632971	Rergl	RERG/RAS-like	-1.04362	0.0162366
		A_30_P01019613	chr9:121256738-121257487_F							-1.04315	0.00477749
		A_55_P2381538	AK031601		AK031601	Mm.491505				-1.04295	0.00618146
		A_55_P2117784	ENSMUST00000097832		AK137762	Mm.293811				-1.04252	0.00156082
		A_66_P129508	NM_029762	NM_029762	NM_029762	Mm.482285	76832	Hyls1	hydrolethalus syndrome 1	-1.04245	0.0274404
		A_52_P154501	NM_180600	NM_180600	NM_180600	Mm.207894	109161	Ube2q2	ubiquitin-conjugating enzyme E2Q (putative) 2	-1.04144	0.000121716
		A_30_P01030485	chr12:110944403-110988678_F							-1.04118	0.000754773
		A_55_P1984401	ENSMUST00000105900		AK087371	Mm.323725	210274	Shank2	SH3/ankyrin domain gene 2	-1.04057	4.974e-05
		A_55_P1991079	NM_001081166	NM_001081166	NM_001081166	Mm.101022	271305	Phf21b	PHD finger protein 21B	-1.04024	0.0328784
		A_55_P2398264	AK049060		AK049060	Mm.487348	552912	LOC552912	uncharacterized LOC552912	-1.0402	0.0249654
		A_30_P01018807	chr6:67155508-67216941_R							-1.03975	1.63623e-05
		A_51_P313397	AK007220		AK007220	Mm.245984	67364	1700121C10Rik	RIKEN cDNA 1700121C10 gene	-1.03921	0.0173439
		A_55_P2440651	NM_029885	NM_029885	NM_029885	Mm.224820	213054	Gabpb2	GA repeat binding protein, beta 2	-1.03899	0.0312074
		A_30_P01027219	chr3:50267902-50431577_F							-1.03787	0.00315054
		A_30_P01023747	chr6:37732925-37784092_R							-1.03693	0.0427936
		A_55_P1955034	NM_001080774	NM_001080774	NM_001080774	Mm.234502	17913	Myo1c	myosin IC	-1.0366	2.75956e-05
		A_51_P511285	NM_008429	NM_008429	NM_008429	Mm.261168	16524	Kcnj9	potassium inwardly-rectifying channel, subfamily J, member 9	-1.03658	0.0105285
		A_30_P01017657	chrX:121970356-121970881_R							-1.03585	0.032479
		A_55_P2203478	NM_021544	NM_021544	NM_021544	Mm.103584	20271	Scn5a	sodium channel, voltage-gated, type V, alpha	-1.03497	0.00299067
		A_55_P2124619	NM_025481	NM_025481	NM_025481	Mm.340955	66313	Smurf2	SMAD specific E3 ubiquitin protein ligase 2	-1.03477	0.0189565
		A_30_P01022876	chr4:12159175-12175725_R							-1.03397	0.00189236
		A_55_P2153620	NM_001039959	NM_001039959	NM_001039959	Mm.203866	66395	Ahnak	AHNAK nucleoprotein (desmoyokin)	-1.03354	0.0268249
		A_51_P209200	NP213826							-1.03336	0.0101991
		A_55_P2243828	AK035826		AK035826	Mm.443869	552901	LOC552901	uncharacterized LOC552901	-1.03309	3.82984e-05
		A_55_P2111533	NM_001081053	NM_001081053	NM_001081053	Mm.32741	213119	Itga10	integrin, alpha 10	-1.03307	4.62911e-05
		A_55_P2255628	AK020413		AK020413	Mm.444249	77241	9430013L14Rik	RIKEN cDNA 9430013L14 gene	-1.03255	0.0166078
		A_30_P01027543	chr1:175705225-175717250_R							-1.03172	0.00157924
		A_55_P2075220	NM_001252656	NM_001252656	NM_001252656	Mm.388924	16498	Kcnab2	potassium voltage-gated channel, shaker-related subfamily, beta member 2	-1.0316	0.0150485
		A_52_P329451	NM_010777	NM_010777	NM_010777	Mm.252063	17196	Mbp	myelin basic protein	-1.03144	0.0129722
		A_55_P1965989	NM_026046	NM_026046	NM_026046	Mm.333574	67230	Zfp329	zinc finger protein 329	-1.02943	0.000462815
		A_55_P1996716	NM_198037	NM_198037	NM_198037	Mm.151962	320508	Cachd1	cache domain containing 1	-1.02863	0.00020653
		A_55_P2071513	ENSMUST00000116362	XM_001473318	XM_001473318					-1.0283	0.000827767
		A_55_P2279140	AK089751		AK089751		403347	F830014O18Rik	RIKEN cDNA F830014O18 gene	-1.02814	0.00399203
		A_52_P401504	NM_011582	NM_011582	NM_011582	Mm.20865	21828	Thbs4	thrombospondin 4	-1.02721	0.0138175
		A_55_P2066041	NM_010447	NM_010447	NM_010447	Mm.237064	15382	Hnrnpa1	heterogeneous nuclear ribonucleoprotein A1	-1.0269	0.00177108
		A_30_P01017598	chr2:143963320-143984245_F							-1.02688	0.00457266
		A_30_P01026774	chr4:145539725-145596000_F							-1.02585	0.00626106
		A_30_P01027250	chr2:176598132-176602354_R							-1.02511	0.00419167
		A_30_P01025010	chr6:127111250-127142925_F							-1.02458	0.000453611
		A_30_P01026127	chr16:90008636-90015586_R							-1.02446	7.98116e-05
		A_55_P2020361	NM_197945	NM_197945	NM_197945	Mm.440130	241638	Lzts3	leucine zipper, putative tumor suppressor family member 3	-1.02432	0.00363976
		A_55_P1981336	NM_029756	NM_029756	NM_029756	Mm.171399	76816	Sdccag8	serologically defined colon cancer antigen 8	-1.024	0.00231773
		A_55_P1981731	NM_011630	NM_011630	NM_011630	Mm.87062	22026	Nr2c2	nuclear receptor subfamily 2, group C, member 2	-1.02397	0.0237889
		A_55_P1957154	NM_028025	NM_028025	NM_028025	Mm.379207	71967	Mageb16	melanoma antigen family B, 16	-1.02374	0.0226945
		A_66_P102891	NM_177725	NM_177725	NM_177725	Mm.389232	241296	Lrrc8a	leucine rich repeat containing 8A	-1.0227	0.0101653
		A_55_P1968028	NM_011562	NM_011562	NM_011562	Mm.5090	21667	Tdgf1	teratocarcinoma-derived growth factor 1	-1.02251	0.0135366
		A_30_P01026661	chr3:35782698-35789932_R							-1.02217	0.00180221
		A_55_P2154807	ENSMUST00000145257		AK077141	Mm.141383	74890	Morn3	MORN repeat containing 3	-1.02212	9.65649e-05
		A_52_P243054	NM_001024205	NM_001024205	NM_001024205	Mm.428996	68564	Nufip2	nuclear fragile X mental retardation protein interacting protein 2	-1.0203	0.00442719
		A_52_P569023	NM_172430	NM_172430	NM_172430	Mm.154303	77629	Sphkap	SPHK1 interactor, AKAP domain containing	-1.01969	0.00482298
		A_55_P2022201	XM_001473825	XM_001473825	XM_001473825		100045191	LOC100045191	heterogeneous nuclear ribonucleoproteins A2/B1-like	-1.01962	0.00248081
		A_51_P316935	NM_145980	NM_145980	NM_145980	Mm.38231	213393	8430408G22Rik	RIKEN cDNA 8430408G22 gene	-1.01955	0.0394316
		A_30_P01024630	chr13:44217172-44224947_R							-1.01896	0.00366519
		A_30_P01021389	chr16:90038086-90127636_R							-1.01889	0.00383995
		A_55_P1963980	NM_026825	NM_026825	NM_026825	Mm.211047	68732	Lrrc16a	leucine rich repeat containing 16A	-1.01886	0.00415119
		A_55_P2079669	NM_007532	NM_007532	NM_007532	Mm.4606	12035	Bcat1	branched chain aminotransferase 1, cytosolic	-1.01869	0.00232153
		A_30_P01028695	chr8:119732348-119749198_F							-1.01852	0.000618932
		A_30_P01025989	chr3:84609788-84618062_R							-1.01811	0.00222964
		A_55_P2024431	NM_008064	NM_008064	NM_008064	Mm.4793	14387	Gaa	glucosidase, alpha, acid	-1.01779	0.000413813
		A_55_P2186808	BC158087		BC158087	Mm.425676	544782	Gm12620	poly(A) binding protein, cytoplasmic 4 pseudogene	-1.01776	0.0094976
		A_30_P01028831	chr11:69188111-69188571_R							-1.0174	0.00019506
		A_30_P01026873	chr18:36449530-36456800_F							-1.01734	0.0132463
		A_30_P01023801	chr13:64018565-64082570_F							-1.01701	0.00106591
		A_30_P01022496	chr17:26911032-26912366_F							-1.01663	0.00298091
		A_30_P01033231	chr6:47595238-47601893_R							-1.01616	0.00401985
		A_51_P232858	NM_025974	NM_025974	NM_025974	Mm.289810	67115	Rpl14	ribosomal protein L14	-1.0158	0.011973
		A_51_P290904	ENSMUST00000106955		AK040404	Mm.185636	242570	Raver2	ribonucleoprotein, PTB-binding 2	-1.01571	0.0017658
		A_55_P2264670	AK142557		AK142557					-1.01569	0.00380091
		A_30_P01029813	chr5:75389503-75396250_R							-1.01382	0.000154912
		A_55_P1985015	NM_033620	NM_033620	NM_033620	Mm.299254	93742	Pard3	par-3 (partitioning defective 3) homolog (C. elegans)	-1.01376	0.00661704
		A_30_P01023237	chr5:52186651-52187148_R							-1.0136	0.0178303
		A_55_P2329180	NM_001001178	NM_001001178	NM_001001178	Mm.330234	227933	Ccdc148	coiled-coil domain containing 148	-1.01357	3.92488e-05
		A_55_P2025815	TC1635172							-1.01288	0.00126048
		A_55_P1994630	AK047025		AK047025		13483	Dpp6	dipeptidylpeptidase 6	-1.01245	0.000295483
		A_55_P2161964	AK153997		AK153997		100798	AU017193	expressed sequence AU017193	-1.01228	0.0241006
		A_30_P01030626	chr10:18036490-18059965_R							-1.01222	0.00482321
		A_30_P01022940	chr6:127111250-127142925_F							-1.01215	7.12846e-05
		A_66_P134690	NM_001283028	NM_001283028	NM_001283028	Mm.188432	20729	Spin1	spindlin 1	-1.0111	0.000714646
		A_30_P01030784	chr4:123171177-123177198_R							-1.01104	0.0151222
		A_55_P1969885								-1.008	0.00164572
		A_55_P1982122	NM_011982	NM_011982	NM_011982	Mm.37533	26556	Homer1	homer homolog 1 (Drosophila)	-1.00792	0.00223823
		A_55_P2119772	NM_018732	NM_018732	NM_018732	Mm.330256	20269	Scn3a	sodium channel, voltage-gated, type III, alpha	-1.00698	0.00013835
		A_55_P1972207	NM_194345	NM_194345	NM_194345	Mm.247582	239170	Fam160b2	family with sequence similarity 160, member B2	-1.00695	0.00237567
		A_30_P01019627	chrX:20389063-20389702_F							-1.00675	0.00290371
		A_55_P2020736	NM_144939	NM_144939	NM_144939	Mm.392206	107971	Frs3	fibroblast growth factor receptor substrate 3	-1.00562	0.00264473
		A_52_P357055	NM_025911	NM_025911	NM_025911	Mm.209774	67015	Ccdc91	coiled-coil domain containing 91	-1.00541	0.00292525
		A_30_P01027654	chr15:62046023-62082530_F							-1.00489	0.000116469
		A_55_P2085716	NM_026217	NM_026217	NM_026217	Mm.9852	67526	Atg12	autophagy related 12	-1.00431	0.000220621
		A_55_P2210011	ENSMUST00000162204		AK036810	Mm.123240	223658	Mroh1	maestro heat-like repeat family member 1	-1.00403	0.0125329
		A_30_P01023644	chr8:19792940-19798868_F							-1.00381	2.28804e-05
		A_55_P2135551	NM_025718	NM_025718	NM_025718	Mm.29017	66705	Dnase1l2	deoxyribonuclease 1-like 2	-1.00368	8.04338e-05
		A_55_P2125937	NM_001009547	NM_001009547	NM_001009547	Mm.55952	382007	Adam26b	a disintegrin and metallopeptidase domain 26B	-1.00314	0.00071938
		A_51_P237255	NM_145703	NM_145703	NM_145703	Mm.213204	80906	Kcnip2	Kv channel-interacting protein 2	-1.00268	0.000424721
		A_55_P1995647	NM_001162957	NM_001162957	NM_001162957	Mm.131949	212892	Rsph4a	radial spoke head 4 homolog A (Chlamydomonas)	-1.00264	0.00665957
		A_52_P594927	NM_146091	NM_146091	NM_146091	Mm.264016	109168	Atl3	atlastin GTPase 3	-1.0025	0.0117167
		A_55_P2145775	AK031662		AK031662					-1.00245	0.00307613
		A_52_P211197	NM_026629	NM_026629	NM_026629	Mm.233860	68235	Mturn	maturin, neural progenitor differentiation regulator homolog (Xenopus)	-1.00226	5.74036e-05
		A_55_P2169104	NM_011858	NM_011858	NM_011858	Mm.254610	23966	Tenm4	teneurin transmembrane protein 4	-1.00162	0.0228212
		A_55_P2058557	ENSMUST00000084662		AK158972	Mm.20437	56323	Dnajb5	DnaJ (Hsp40) homolog, subfamily B, member 5	-1.00124	0.0040643
		A_55_P2058270	XM_003945407	XM_003945407	XM_003945407		101056056	LOC101056056	uncharacterized LOC101056056	-1.00054	0.0239325
		A_55_P2087963								-1.00048	0.00748023
		A_52_P286098	NM_019427	NM_019427	NM_019427	Mm.28217	54357	Epb4.1l4b	erythrocyte protein band 4.1-like 4b	1.00071	0.00589449
		A_30_P01023398	chr1:59775022-59780348_F							1.001	0.00349964
		A_51_P272106	NM_007705	NM_007705	NM_007705	Mm.17898	12696	Cirbp	cold inducible RNA binding protein	1.00173	0.000200767
		A_30_P01021580	chr5:124667541-124700029_R							1.00205	0.0372888
		A_52_P596375	NM_007627	NM_007627	NM_007627	Mm.44513	12426	Cckbr	cholecystokinin B receptor	1.00245	0.00331201
		A_55_P2114059	NM_001167898	NM_001167898	NM_001167898	Mm.134296	333315	Frem3	Fras1 related extracellular matrix protein 3	1.0038	0.00481924
		A_30_P01026237	chr9:121845920-121858120_F							1.0038	0.000385296
		A_55_P2096435	NM_178404	NM_178404	NM_178404	Mm.26377	78751	Zc3h6	zinc finger CCCH type containing 6	1.00514	0.000135127
		A_55_P2106068	NM_001039545	NM_001039545	NM_001039545	Mm.422801	17882	Myh2	myosin, heavy polypeptide 2, skeletal muscle, adult	1.00779	0.0222502
		A_66_P131070	NM_172946	NM_172946	NM_172946	Mm.133193	268481	Krt222	keratin 222	1.00828	0.0483028
		A_30_P01024854	chr10:66383049-66386347_F							1.00919	0.013578
		A_51_P462918	NM_023737	NM_023737	NM_023737	Mm.28100	74147	Ehhadh	enoyl-Coenzyme A, hydratase/3-hydroxyacyl Coenzyme A dehydrogenase	1.0094	5.70045e-05
		A_30_P01031510	chr13:56851404-56851796_R							1.00978	0.000187938
		A_51_P359570	NM_010501	NM_010501	NM_010501	Mm.426079	15959	Ifit3	interferon-induced protein with tetratricopeptide repeats 3	1.01018	0.000812712
		A_30_P01030525	chr8:40257009-40258777_F							1.01026	0.000166857
		A_51_P389265	NM_054088	NM_054088	NM_054088	Mm.390817	116939	Pnpla3	patatin-like phospholipase domain containing 3	1.01147	0.000291978
		A_55_P2151006	NM_001135172	NM_001135172	NM_001135172	Mm.275553	109323	C1qtnf7	C1q and tumor necrosis factor related protein 7	1.01279	0.00430825
		A_55_P2252896	AK020954		AK020954	Mm.122932	77979	B230104C14Rik	RIKEN cDNA B230104C14 gene	1.01285	0.00454389
		A_55_P2054098								1.01466	7.53603e-05
		A_55_P2152637	NM_009576	NM_009576	NM_009576	Mm.8062	22774	Zic4	zinc finger protein of the cerebellum 4	1.01469	0.0052795
		A_55_P2078690								1.01705	4.42201e-05
		A_30_P01024981	chr1:23340097-23340552_F							1.0171	0.0392962
		A_55_P2034625	ENSMUST00000151382		AK082711	Mm.40909	20358	Sema6a	sema domain, transmembrane domain (TM), and cytoplasmic domain, (semaphorin) 6A	1.01876	0.00216751
		A_52_P231292	NM_010008	NM_010008	NM_010008	Mm.98200	13110	Cyp2j6	cytochrome P450, family 2, subfamily j, polypeptide 6	1.01968	2.79272e-05
		A_52_P193161	NM_183064	NM_183064	NM_183064	Mm.7996	14167	Fgf12	fibroblast growth factor 12	1.01997	0.000107596
		A_55_P1999532	NM_007740	NM_007740	NM_007740	Mm.154662	12839	Col9a1	collagen, type IX, alpha 1	1.02234	0.000253686
		A_55_P2006008	NM_025429	NM_025429	NM_025429	Mm.20144	66222	Serpinb1a	serine (or cysteine) peptidase inhibitor, clade B, member 1a	1.02271	3.45547e-05
		A_55_P1999102	NM_023734	NM_023734	NM_023734	Mm.30950	74116	Pi16	peptidase inhibitor 16	1.02429	0.0128386
		A_30_P01031395	chr15:85412264-85549139_F							1.0246	0.000463844
		A_51_P144319	NM_207654	NM_207654	NM_207654	Mm.401670	13640	Efna5	ephrin A5	1.02489	0.000108693
		A_30_P01028287	chr17:34018371-34019394_R							1.02532	0.0066463
		A_55_P1957797	NM_001012392	NM_001012392	NM_001012392	Mm.3783	228801	Bpifb1	BPI fold containing family B, member 1	1.02538	0.00373139
		A_51_P123262	NM_029530	NM_029530	NM_029530	Mm.41638	76161	Lamp5	lysosomal-associated membrane protein family, member 5	1.02566	6.08568e-05
		A_55_P1998299	NM_001005608	NM_001005608	NM_001005608	Mm.213873	192897	Itgb4	integrin beta 4	1.02586	0.000775242
		A_51_P492456	NM_008215	NM_008215	NM_008215	Mm.255701	15116	Has1	hyaluronan synthase1	1.02667	0.00128646
		A_55_P2238965	NM_181323	NM_181323	NM_181323	Mm.280211	231293	Cwh43	cell wall biogenesis 43 C-terminal homolog (S. cerevisiae)	1.02994	6.02225e-05
		A_51_P262340	NM_001166409	NM_001166409	NM_001166409	Mm.360569	19652	Rbm3	RNA binding motif protein 3	1.03155	0.000324418
		A_30_P01022543	chr18:5119300-5181600_R							1.03163	0.0466269
		A_55_P2162573	NM_181728	NM_181728	NM_181728	Mm.263514	109979	Art3	ADP-ribosyltransferase 3	1.03295	0.00244226
		A_51_P196444	NM_013519	NM_013519	NM_013519	Mm.14092	14234	Foxc2	forkhead box C2	1.03413	0.0184494
		A_55_P2168383	NM_028901	NM_028901	NM_028901	Mm.441903	74376	Myo18b	myosin XVIIIb	1.03733	0.00013022
		A_52_P367791	NM_026423	NM_026423	NM_026423	Mm.278085	67873	Mri1	methylthioribose-1-phosphate isomerase homolog (S. cerevisiae)	1.0386	0.000373562
		A_55_P1960688	NM_177392	NM_177392	NM_177392	Mm.128138	338369	Tmem220	transmembrane protein 220	1.03969	0.00355596
		A_55_P1972872	NM_001005858	NM_001005858	NM_001005858	Mm.271850	667370	I830012O16Rik	RIKEN cDNA I830012O16 gene	1.04241	0.00141609
		A_30_P01027775	chr1:59775022-59780348_F							1.0425	0.00699458
		A_66_P125862	NR_015487	NR_015487	NR_015487	Mm.392043	68161	A930005H10Rik	RIKEN cDNA A930005H10 gene	1.04287	4.76913e-05
		A_55_P1986828	NM_027116	NM_027116	NM_027116	Mm.77325	69547	Nkpd1	NTPase, KAP family P-loop domain containing 1	1.04349	0.000169408
		A_55_P1962219	NM_133364	NM_133364	NM_133364	Mm.217019	170952	Prima1	proline rich membrane anchor 1	1.04386	8.3072e-05
		A_66_P120567	NM_010730	NM_010730	NM_010730	Mm.248360	16952	Anxa1	annexin A1	1.04425	0.0097331
		A_52_P203691	NM_207231	NM_207231	NM_207231	Mm.277896	217151	Arl5c	ADP-ribosylation factor-like 5C	1.04729	0.000364661
		A_52_P662244	NM_001012310	NM_001012310	NM_001012310	Mm.202653	104910	Slc25a47	solute carrier family 25, member 47	1.0496	0.000463688
		A_30_P01020053	chr4:119406384-119407856_F							1.05342	0.000529447
		A_52_P657360	NM_021467	NM_021467	NM_021467	Mm.44379	21952	Tnni1	troponin I, skeletal, slow 1	1.05575	0.0138613
		A_55_P2117525	NM_001166410	NM_001166410	NM_001166410	Mm.360569	19652	Rbm3	RNA binding motif protein 3	1.0604	0.000729151
		A_55_P2065562	NM_007436	NM_007436	NM_007436	Mm.4257	11670	Aldh3a1	aldehyde dehydrogenase family 3, subfamily A1	1.06147	0.00171642
		A_52_P589391	NM_010069	NM_010069	NM_010069	Mm.266301	13446	Doc2a	double C2, alpha	1.0618	0.000357459
		A_55_P2106800	NM_001037939	NM_001037939	NM_001037939	Mm.389459	12096	Bglap	bone gamma carboxyglutamate protein	1.06197	0.00369581
		A_51_P360655	NM_008766	NM_008766	NM_008766	Mm.30090	18399	Slc22a6	solute carrier family 22 (organic anion transporter), member 6	1.0648	0.00638786
		A_55_P2123207	ENSMUST00000064334	XR_105138	XR_105138	Mm.74629				1.06885	0.00261426
		A_55_P2183735	NM_177298	NM_177298	NM_177298	Mm.273765	320951	Pisd	phosphatidylserine decarboxylase	1.06958	0.00029284
		A_55_P1985101	AK162036		AK162036	Mm.274864				1.07114	0.00875524
		A_52_P303021	ENSMUST00000035534		AK017138	Mm.475176				1.07381	0.000370149
		A_51_P213314	NM_030189	NM_030189	NM_030189	Mm.374844	78806	Stpg1	sperm tail PG rich repeat containing 1	1.08045	0.00100684
		A_55_P1968276	NM_172609	NM_172609	NM_172609	Mm.485795	223696	Tomm22	translocase of outer mitochondrial membrane 22 homolog (yeast)	1.08057	1.43946e-05
		A_55_P2059986	NM_028117	NM_028117	NM_028117	Mm.490292	72136	Chst14	carbohydrate (N-acetylgalactosamine 4-0) sulfotransferase 14	1.08274	0.000738636
		A_55_P2273811	NM_013600	NM_013600	NM_013600	Mm.24192	17687	Msh5	mutS homolog 5 (E. coli)	1.08353	0.00125068
		A_52_P52849	NM_018867	NM_018867	NM_018867	Mm.471654	55987	Cpxm2	carboxypeptidase X 2 (M14 family)	1.08469	0.000220446
		A_52_P467449	NM_007440	NM_007440	NM_007440	Mm.12286	11684	Alox12	arachidonate 12-lipoxygenase	1.08745	0.000112185
		A_51_P235415	NM_173777	NM_173777	NM_173777	Mm.293552	244723	Olfm2	olfactomedin 2	1.08841	0.000734072
		A_51_P480982	NM_025374	NM_025374	NM_025374	Mm.261984	109801	Glo1	glyoxalase 1	1.09228	5.04102e-05
		A_52_P235102	NM_001008427	NM_001008427	NM_001008427	Mm.284947	434179	Gm5595	predicted gene 5595	1.10525	0.000424378
		A_51_P161308	NM_013667	NM_013667	NM_013667	Mm.17322	20518	Slc22a2	solute carrier family 22 (organic cation transporter), member 2	1.10586	0.00049741
		A_55_P1996484	NM_130456	NM_130456	NM_130456	Mm.289099	170484	Nphs2	nephrosis 2, podocin	1.1063	0.0140201
		A_55_P2340950	AY512938		AY512938					1.10632	0.000458873
		A_55_P2055970								1.10752	0.000261894
		A_55_P2083121	NM_001164567	NM_001164567	NM_001164567	Mm.83817	22351	Vill	villin-like	1.10769	0.00983618
		A_52_P250555	NM_019682	NM_019682	NM_019682	Mm.256858	56455	Dynll1	dynein light chain LC8-type 1	1.11019	5.39226e-05
		A_55_P2107667	NM_010135	NM_010135	NM_010135	Mm.389224	13800	Enah	enabled homolog (Drosophila)	1.11297	1.06826e-05
		A_51_P259975	NM_023113	NM_023113	NM_023113	Mm.293574	11484	Aspa	aspartoacylase	1.11589	2.85998e-05
		A_51_P230734	NM_080854	NM_080854	NM_080854	Mm.490356	142681	Slc34a3	solute carrier family 34 (sodium phosphate), member 3	1.11851	0.000729536
		A_51_P497692	NM_023788	NM_023788	NM_023788	Mm.6890	75625	Mageh1	melanoma antigen, family H, 1	1.1191	0.00118262
		A_55_P2049211	NR_003517	NR_003517	NR_003517	Mm.247625	236604	Pisd-ps1	phosphatidylserine decarboxylase, pseudogene 1	1.12032	0.000133029
		A_55_P2000369	NM_009700	NM_009700	NM_009700	Mm.250786	11829	Aqp4	aquaporin 4	1.12056	0.0028698
		A_30_P01029641	chr5:31883451-31884082_F							1.12175	0.00293412
		A_52_P542290	NM_053181	NM_053181	NM_053181	Mm.171484	94184	Pdxdc1	pyridoxal-dependent decarboxylase domain containing 1	1.1231	0.0210332
		A_55_P1956593	NM_148927	NM_148927	NM_148927	Mm.274158	69217	Plekha4	pleckstrin homology domain containing, family A (phosphoinositide binding specific) member 4	1.1233	0.0325411
		A_30_P01026734	chr8:108153471-108159346_R							1.12362	0.000549465
		A_52_P431269	NM_198302	NM_198302	NM_198302	Mm.273214	224344	Rbm11	RNA binding motif protein 11	1.1249	0.00105017
		A_30_P01027296	chr15:84737071-84753414_R							1.1274	0.000110016
		A_55_P2104412	NM_001162940	NM_001162940	NM_001162940	Mm.457863	384732	Gm10081	predicted gene 10081	1.12796	3.94161e-05
		A_55_P1981929	NM_009162	NM_009162	NM_009162	Mm.4836	20394	Scg5	secretogranin V	1.1283	0.00137785
		A_55_P2343704	NR_077237	NR_077237	NR_077237	Mm.491529	319750	A230009B12Rik	RIKEN cDNA A230009B12 gene	1.13057	0.000993325
		A_55_P2143070	NM_007494	NM_007494	NM_007494	Mm.3217	11898	Ass1	argininosuccinate synthetase 1	1.13145	0.00623277
		A_55_P1954246	NM_030688	NM_030688	NM_030688	Mm.328321	60367	Il1rapl2	interleukin 1 receptor accessory protein-like 2	1.13183	8.72191e-06
		A_30_P01030826	chr1:59773381-59775888_F							1.13391	0.000240313
		A_52_P24690	AK038006		AK038006					1.13543	0.00851443
		A_55_P2160181	NM_145744	NM_145744	NM_145744	Mm.330671	252864	Dusp15	dual specificity phosphatase-like 15	1.13629	2.70619e-05
		A_55_P2057686	NM_021454	NM_021454	NM_021454	Mm.34268	58804	Cdc42ep5	CDC42 effector protein (Rho GTPase binding) 5	1.13816	0.00067843
		A_52_P413855	NM_144902	NM_144902	NM_144902	Mm.482174	229782	Slc35a3	solute carrier family 35 (UDP-N-acetylglucosamine (UDP-GlcNAc) transporter), member 3	1.13917	5.93613e-05
		A_52_P656699	NM_013456	NM_013456	NM_013456	Mm.5316	11474	Actn3	actinin alpha 3	1.1402	0.00347002
		A_51_P212420	NM_010681	NM_010681	NM_010681	Mm.258065	16775	Lama4	laminin, alpha 4	1.14041	0.000535934
		A_55_P1953788	NM_001281965	NM_001281965	NM_001281965	Mm.339927	16428	Itk	IL2 inducible T cell kinase	1.14122	7.09844e-05
		A_52_P303176	NM_024461	NM_024461	NM_024461	Mm.24219	67704	1810037I17Rik	RIKEN cDNA 1810037I17 gene	1.1421	0.00384738
		A_66_P115072	NM_001101443	NM_001101443	NM_001101443	Mm.22818	101359	Prrt4	proline-rich transmembrane protein 4	1.14416	5.77646e-05
		A_55_P1990116	NM_001082962	NM_001082962	NM_001082962	Mm.274995	20646	Snrpn	small nuclear ribonucleoprotein N	1.14461	0.041202
		A_55_P1962747	NM_207105	NM_207105	NM_207105	Mm.254067	14961	H2-Ab1	histocompatibility 2, class II antigen A, beta 1	1.14618	0.00539201
		A_51_P155747	NM_028776	NM_028776	NM_028776	Mm.389213	240880	Scyl3	SCY1-like 3 (S. cerevisiae)	1.14639	0.00823881
		A_30_P01031882	chr14:79724027-79729152_R							1.14856	0.017772
		A_52_P260994	NM_013710	NM_013710	NM_013710	Mm.279187	26382	Fgd2	FYVE, RhoGEF and PH domain containing 2	1.15424	0.000159996
		A_30_P01018420	chr3:87757295-87774970_F							1.15607	0.0156539
		A_55_P1962429	ENSMUST00000069009		AK151738	Mm.275549	17132	Maf	avian musculoaponeurotic fibrosarcoma (v-maf) AS42 oncogene homolog	1.1563	0.00323868
		A_55_P2043237	NM_029987	NM_029987	NM_029987	Mm.131708	19892	Rpe65	retinal pigment epithelium 65	1.15684	0.00237433
		A_55_P2044932	NM_030720	NM_030720	NM_030720	Mm.160369	80910	Gpr84	G protein-coupled receptor 84	1.16093	0.00506988
		A_55_P2023176								1.16511	9.118e-06
		A_55_P1985768	NM_053273	NM_053273	NM_053273	Mm.271934	117160	Ttyh2	tweety homolog 2 (Drosophila)	1.16948	4.38642e-05
		A_55_P2100375	NM_007729	NM_007729	NM_007729	Mm.209715	12814	Col11a1	collagen, type XI, alpha 1	1.17079	0.00122099
		A_52_P333289	NM_033615	NM_033615	NM_033615	Mm.108550	110751	Adam33	a disintegrin and metallopeptidase domain 33	1.17234	0.000105128
		A_55_P1983450	NM_011311	NM_011311	NM_011311	Mm.3925	20198	S100a4	S100 calcium binding protein A4	1.17998	0.000237072
		A_55_P2073739	NR_024513	NR_024513	NR_024513	Mm.300184	194292	Gm5	predicted gene 5	1.18139	0.00384422
		A_55_P2083168	NM_021546	NM_021546	NM_021546	Mm.143748	56846	Necab3	N-terminal EF-hand calcium binding protein 3	1.18167	6.07686e-06
		A_55_P1967291	NM_144818	NM_144818	NM_144818	Mm.29786	215387	Ncaph	non-SMC condensin I complex, subunit H	1.18217	8.22186e-05
		A_55_P1990944	NM_009807	NM_009807	NM_009807	Mm.1051	12362	Casp1	caspase 1	1.18243	0.000551239
		A_55_P1954680	NR_033532	NR_033532	NR_033532	Mm.475463	320871	B230206H07Rik	RIKEN cDNA B230206H07 gene	1.18387	0.00231967
		A_52_P508700	NM_001039231	NM_001039231	NM_001039231	Mm.385405	626391	Zfp951	zinc finger protein 951	1.18483	0.000126131
		A_52_P578732	NM_009917	NM_009917	NM_009917	Mm.14302	12774	Ccr5	chemokine (C-C motif) receptor 5	1.19529	0.0085368
		A_52_P586821	NM_010317	NM_010317	NM_010317	Mm.215394	14706	Gng4	guanine nucleotide binding protein (G protein), gamma 4	1.19631	0.00123221
		A_51_P486239	NM_011606	NM_011606	NM_011606	Mm.34588	21922	Clec3b	C-type lectin domain family 3, member b	1.19682	0.000405917
		A_55_P2252184	CB840983		CB840983	Mm.453346				1.20262	0.0229248
		A_55_P2163897	NAP058456-1							1.20332	0.00382816
		A_51_P395856	NM_144856	NM_144856	NM_144856	Mm.387538	108114	Slc22a7	solute carrier family 22 (organic anion transporter), member 7	1.20655	0.0086534
		A_52_P320971	NM_013603	NM_013603	NM_013603	Mm.2064	17751	Mt3	metallothionein 3	1.2068	0.00167638
		A_51_P239203	NM_011950	NM_011950	NM_011950	Mm.27970	26415	Mapk13	mitogen-activated protein kinase 13	1.21194	8.31304e-05
		A_55_P2071349	NM_009426	NM_009426	NM_009426	Mm.1363	22044	Trh	thyrotropin releasing hormone	1.21434	0.00301923
		A_52_P106620	NM_008764	NM_008764	NM_008764	Mm.15383	18383	Tnfrsf11b	tumor necrosis factor receptor superfamily, member 11b (osteoprotegerin)	1.22319	0.00337868
		A_55_P2123831	NR_028429	NR_028429	NR_028429	Mm.392636	381650	Thap6	THAP domain containing 6	1.22553	3.45191e-06
		A_51_P383293	NM_028473	NM_028473	NM_028473	Mm.7310	73234	3110079O15Rik	RIKEN cDNA 3110079O15 gene	1.22689	0.00614254
		A_52_P237997	NM_177274	NM_177274	NM_177274	Mm.317293	320840	Negr1	neuronal growth regulator 1	1.23242	9.28834e-05
		A_51_P391955	NM_029723	NM_029723	NM_029723	Mm.275769	76747	Dapl1	death associated protein-like 1	1.23536	0.0177864
		A_66_P110091	XR_106441	XR_106441	XR_106441	Mm.126874	100042132	Gm12371	predicted gene 12371	1.23654	0.00785769
		A_52_P423247	NM_019840	NM_019840	NM_019840	Mm.20181	18578	Pde4b	phosphodiesterase 4B, cAMP specific	1.2373	0.000384932
		A_51_P438967	NM_053110	NM_053110	NM_053110	Mm.302602	93695	Gpnmb	glycoprotein (transmembrane) nmb	1.23984	0.0124441
		A_52_P81324	XM_003945419	XM_003945419	XM_003945419	Mm.291232	381914	B230311B06Rik	RIKEN cDNA B230311B06 gene	1.24043	0.00712721
		A_55_P1987196	NM_001123367	NM_001123367	NM_001123367	Mm.467220	100041639	Gm3448	predicted gene 3448	1.24198	0.000174027
		A_55_P2016084								1.24241	0.0427287
		A_51_P146560	NM_018857	NM_018857	NM_018857	Mm.17510	56047	Msln	mesothelin	1.24834	0.000267305
		A_51_P418908	NM_028451	NM_028451	NM_028451	Mm.248843	73158	Larp1	La ribonucleoprotein domain family, member 1	1.24991	0.0017036
		A_52_P650473	NAP027894-1							1.2506	0.000158952
		A_30_P01026907	chr5:31856417-31916414_F							1.25087	0.00104295
		A_66_P112024	ENSMUST00000059737							1.25182	0.000653172
		A_55_P2132207	NM_024461	NM_024461	NM_024461	Mm.24219	67704	1810037I17Rik	RIKEN cDNA 1810037I17 gene	1.2545	0.00188384
		A_52_P727235	NM_001085549	NM_001085549	NM_001085549	Mm.331779	666048	Trabd2b	TraB domain containing 2B	1.25829	7.62702e-05
		A_55_P2075515	NR_015591	NR_015591	NR_015591	Mm.490465	74487	5430405H02Rik	RIKEN cDNA 5430405H02 gene	1.26491	7.52848e-05
		A_51_P338262	NM_011619	NM_011619	NM_011619	Mm.247470	21956	Tnnt2	troponin T2, cardiac	1.26519	0.00181367
		A_55_P2146560	NM_207105	NM_207105	NM_207105	Mm.254067	14961	H2-Ab1	histocompatibility 2, class II antigen A, beta 1	1.26906	0.00188835
		A_52_P472324	NM_011414	NM_011414	NM_011414	Mm.371583	20568	Slpi	secretory leukocyte peptidase inhibitor	1.2741	0.0498247
		A_55_P2051778	NM_017465	NM_017465	NM_017465	Mm.271634	54200	Sult2b1	sulfotransferase family, cytosolic, 2B, member 1	1.27422	3.53277e-05
		A_55_P1981366	NM_008485	NM_008485	NM_008485	Mm.329272	16782	Lamc2	laminin, gamma 2	1.27885	0.00667426
		A_30_P01032430	chr14:73729977-73751877_R							1.2837	0.0251456
		A_51_P165087	NM_011427	NM_011427	NM_011427	Mm.2093	20613	Snai1	snail homolog 1 (Drosophila)	1.29075	0.000116976
		A_52_P203316	NM_201531	NM_201531	NM_201531	Mm.40173	382571	Kcnf1	potassium voltage-gated channel, subfamily F, member 1	1.30101	0.0016166
		A_30_P01032788	chr8:94841965-94881130_R							1.3024	0.002592
		A_51_P515684	NR_027980	NR_027980	NR_027980	Mm.66794	69291	1700001L05Rik	RIKEN cDNA 1700001L05 gene	1.31718	2.53664e-06
		A_51_P254262	NM_130858	NM_130858	NM_130858	Mm.22970	104079	Nxph3	neurexophilin 3	1.3176	0.0465468
		A_51_P391805	NM_015789	NM_015789	NM_015789	Mm.27287	50722	Dkkl1	dickkopf-like 1	1.31902	0.0107968
		A_55_P2186005	NM_001172472	NM_001172472	NM_001172472	Mm.20944	20698	Sphk1	sphingosine kinase 1	1.32333	0.00837809
		A_30_P01020263	chr17:15100982-15115630_R							1.32627	0.000261879
		A_30_P01027987	chr8:91569369-91594119_F							1.32851	0.000744888
		A_55_P1960616	NM_139139	NM_139139	NM_139139	Mm.222241	69408	Dnajc17	DnaJ (Hsp40) homolog, subfamily C, member 17	1.32907	9.40058e-05
		A_55_P2077153	NM_011978	NM_011978	NM_011978	Mm.290044	26458	Slc27a2	solute carrier family 27 (fatty acid transporter), member 2	1.33439	0.000103664
		A_55_P1992849	NM_013462	NM_013462	NM_013462	Mm.278475	11556	Adrb3	adrenergic receptor, beta 3	1.33816	0.00241717
		A_55_P1985001	ENSMUST00000054666		BU840680	Mm.487902	12696	Cirbp	cold inducible RNA binding protein	1.33924	0.00434523
		A_55_P2063391	NM_001163267	NM_001163267	NM_001163267	Mm.300553	381229	Ccdc147	coiled-coil domain containing 147	1.34155	0.000447791
		A_55_P2160810	NM_008593	NM_008593	NM_008593	Mm.7997	17301	Foxd2	forkhead box D2	1.34224	0.00100111
		A_30_P01021050	chr12:72103832-72116875_R							1.34474	0.019462
		A_55_P2424647	AK030550		AK030550					1.34681	0.00040526
		A_51_P240136	NM_010320	NM_010320	NM_010320	Mm.103770	14709	Gng8	guanine nucleotide binding protein (G protein), gamma 8	1.34985	8.06892e-05
		A_51_P507290	NM_009769	NM_009769	NM_009769	Mm.30262	12224	Klf5	Kruppel-like factor 5	1.35036	0.000394195
		A_55_P2106801	NM_031368	NM_031368	NM_031368	Mm.482191	12095	Bglap3	bone gamma-carboxyglutamate protein 3	1.36879	0.0010836
		A_55_P1998456	NM_001163247	NM_001163247	NM_001163247	Mm.187879	329581	Birc7	baculoviral IAP repeat-containing 7 (livin)	1.37675	1.26575e-06
		A_51_P478172	ENSMUST00000103299		U07661	Mm.333026				1.38014	0.00960139
		A_55_P2029528	XM_003945999	XM_003945999	XM_003945999	Mm.439675	101056305	LOC101056305	h-2 class I histocompatibility antigen, K-D alpha chain-like	1.38097	0.00112036
		A_52_P472523	AK053626		AK053626	Mm.446687	50720	Sacs	sacsin	1.38982	0.00186265
		A_30_P01028574	chr1:23339247-23339897_F							1.39431	0.00412618
		A_30_P01028977	chr8:24331612-24331847_R							1.396	1.22205e-05
		A_52_P629333	NM_145608	NM_145608	NM_145608	Mm.216458	234878	BC021891	cDNA sequence BC021891	1.3983	0.000226862
		A_51_P343350	NM_033603	NM_033603	NM_033603	Mm.197639	93835	Amn	amnionless	1.40538	3.72061e-05
		A_55_P2148171	NM_001243306	NM_001243306	NM_001243306	Mm.35548	230822	Ncmap	noncompact myelin associated protein	1.40668	0.0040555
		A_65_P17417	ENSMUST00000153836		AK141472		211961	Asxl3	additional sex combs like 3 (Drosophila)	1.41989	0.000755997
		A_52_P188425	NM_001039077	NM_001039077	NM_001039077	Mm.277501	114863	Prosc	proline synthetase co-transcribed	1.42124	0.000681536
		A_55_P2117490	AK020613		AK020613	Mm.410765	78672	9530057J20Rik	RIKEN cDNA 9530057J20 gene	1.42943	4.56493e-05
		A_30_P01033484	chr15:85412264-85549139_F							1.4362	0.000103113
		A_65_P03606	NM_001163462	NM_001163462	NM_001163462	Mm.482420	231571	Rpap2	RNA polymerase II associated protein 2	1.43847	1.40671e-05
		A_51_P404193	NM_022435	NM_022435	NM_022435	Mm.423397	64406	Sp5	trans-acting transcription factor 5	1.44492	0.00082846
		A_55_P2173947	NM_001159693	NM_001159693	NM_001159693	Mm.380068	545824	Zar1l	zygote arrest 1-like	1.45618	0.0220762
		A_51_P468140	NM_008223	NM_008223	NM_008223	Mm.6609	15160	Serpind1	serine (or cysteine) peptidase inhibitor, clade D, member 1	1.46044	0.000323779
		A_51_P233727	NM_023893	NM_023893	NM_023893	Mm.390966	78376	Sapcd1	suppressor APC domain containing 1	1.46873	3.39181e-05
		A_51_P406835	NM_028897	NM_028897	NM_028897	Mm.289351	74369	Mei1	meiosis defective 1	1.4887	0.000182611
		A_51_P115953	NM_001134697	NM_001134697	NM_001134697	Mm.57415	629147	Ctxn3	cortexin 3	1.48872	0.00408531
		A_55_P2177273	BC048782		BC048782	Mm.62535	16494	Kcna6	potassium voltage-gated channel, shaker-related, subfamily, member 6	1.49286	6.43867e-05
		A_51_P386562	NM_010095	NM_010095	NM_010095	Mm.319947	13592	Ebf2	early B cell factor 2	1.49688	0.00629452
		A_55_P2145511	TC1690252							1.49858	0.000408907
		A_52_P432245	NM_175631	NM_175631	NM_175631	Mm.40555	228942	Cbln4	cerebellin 4 precursor protein	1.50162	0.00358648
		A_55_P2003903	NM_009751	NM_009751	NM_009751	Mm.275937	12075	Bfsp1	beaded filament structural protein 1, in lens-CP94	1.5036	0.0068354
		A_51_P259029	NM_025869	NM_025869	NM_025869	Mm.23916	66959	Dusp26	dual specificity phosphatase 26 (putative)	1.51526	1.60427e-05
		A_55_P2075789	NM_001199988	NM_001199988	NM_001199988	Mm.349800	234138	Tti2	TELO2 interacting protein 2	1.52967	0.000105253
		A_52_P559557	NM_001033284	NM_001033284	NM_001033284	Mm.215960	226527	BC026585	cDNA sequence BC026585	1.53163	0.0010759
		A_55_P2004179	NM_001113515	NM_001113515	NM_001113515	Mm.2423	12824	Col2a1	collagen, type II, alpha 1	1.53332	7.98313e-05
		A_30_P01028116	chr17:15100982-15115630_R							1.54045	0.000104425
		A_55_P2007566	NR_027952	NR_027952	NR_027952	Mm.75202	68789	Trmt61b	tRNA methyltransferase 61B	1.55153	2.45294e-06
		A_55_P2075794	NM_144927	NM_144927	NM_144927	Mm.349800	234138	Tti2	TELO2 interacting protein 2	1.55552	4.37315e-05
		A_55_P2165554	ENSMUST00000099046							1.55639	0.012082
		A_55_P2138104	ENSMUST00000099050		AK089567					1.55926	0.0104401
		A_51_P458778	NM_008278	NM_008278	NM_008278	Mm.18832	15446	Hpgd	hydroxyprostaglandin dehydrogenase 15 (NAD)	1.56754	4.76882e-05
		A_51_P284608	NM_001042605	NM_001042605	NM_001042605	Mm.439737	16149	Cd74	CD74 antigen (invariant polypeptide of major histocompatibility complex, class II antigen-associated)	1.57179	0.000311507
		A_66_P105689	NM_030684	NM_030684	NM_030684	Mm.326945	94094	Trim34a	tripartite motif-containing 34A	1.57358	0.0437175
		A_55_P2465382	ENSMUST00000099683		AK172117					1.59195	0.0176667
		A_52_P213889	NM_172476	NM_172476	NM_172476	Mm.69380	209760	Tmc7	transmembrane channel-like gene family 7	1.61498	0.0124202
		A_51_P137336	NM_009864	NM_009864	NM_009864	Mm.35605	12550	Cdh1	cadherin 1	1.62418	0.0150585
		A_55_P1978636	ENSMUST00000177969							1.63836	0.00640932
		A_55_P2404484	NR_027980	NR_027980	NR_027980	Mm.66794	69291	1700001L05Rik	RIKEN cDNA 1700001L05 gene	1.6572	4.24072e-06
		A_55_P2351345	AK139381		AK139381					1.65821	1.60349e-06
		A_52_P660032	NM_016856	NM_016856	NM_016856	Mm.716	51786	Cpsf2	cleavage and polyadenylation specific factor 2	1.67531	1.9689e-05
		A_55_P1989419	NM_183167	NM_183167	NM_183167	Mm.379390	233168	AI987944	expressed sequence AI987944	1.71382	0.00873231
		A_30_P01028265	chr3:60292527-60292880_R							1.73643	0.00425027
		A_55_P1953533	AK134774		AK134774	Mm.334160	233744	Spon1	spondin 1, (f-spondin) extracellular matrix protein	1.75741	0.0132111
		A_51_P509679	ENSMUST00000178282	XM_003085465	XM_003085465	Mm.458003	16061	Igh-VJ558	immunoglobulin heavy chain (J558 family)	1.78949	0.0418518
		A_55_P2040539	NM_172618	NM_172618	NM_172618	Mm.41220	224671	Btbd9	BTB (POZ) domain containing 9	1.80235	1.7689e-05
		A_55_P2061164								1.80595	2.77784e-06
		A_55_P2033917	NM_001286422	NM_001286422	NM_001286422	Mm.334477	171167	Fut10	fucosyltransferase 10	1.80928	0.000338903
		A_51_P225179	NM_172429	NM_172429	NM_172429	Mm.313687	76479	Smndc1	survival motor neuron domain containing 1	1.91013	2.42073e-05
		A_55_P2035424	NM_008278	NM_008278	NM_008278	Mm.18832	15446	Hpgd	hydroxyprostaglandin dehydrogenase 15 (NAD)	1.94371	3.32173e-05
		A_55_P2163128	XR_108174	XR_108174	XR_108174	Mm.485189	68380	0610042G04Rik	RIKEN cDNA 0610042G04 gene	1.95611	0.00202725
		A_30_P01027591	chr1:58443698-58449898_R							1.96077	0.0254098
		A_55_P2023637	NM_021400	NM_021400	NM_021400	Mm.329131	96875	Prg4	proteoglycan 4 (megakaryocyte stimulating factor, articular superficial zone protein)	1.97629	0.0114844
		A_30_P01023857	chr15:84737071-84753414_R							2.05945	1.80431e-06
		A_55_P2086507	NM_031368	NM_031368	NM_031368	Mm.482191	12095	Bglap3	bone gamma-carboxyglutamate protein 3	2.11151	0.0001271
		A_55_P2106803	NM_001032298	NM_001032298	NM_001032298	Mm.425160	12097	Bglap2	bone gamma-carboxyglutamate protein 2	2.12933	0.000101448
		A_55_P2060897	ENSMUST00000103410		AM910933	Mm.333124				2.16278	0.000975676
		A_55_P2085826	TC1601409							2.36241	9.72023e-07
		A_55_P2170817	NR_045264	NR_045264	NR_045264	Mm.428544	100048701	AI847159	expressed sequence AI847159	2.40675	4.94257e-06
		A_52_P203948	NM_177845	NM_177845	NM_177845	Mm.330505	329502	Pla2g4e	phospholipase A2, group IVE	2.43215	1.58607e-07
		A_55_P2165011	NM_134161	NM_134161	NM_134161	Mm.334477	171167	Fut10	fucosyltransferase 10	2.5877	9.34281e-07
		A_30_P01019085	chr5:105032961-105037248_F							2.73332	3.03001e-06
		A_55_P2037368	NM_001039533	NM_001039533	NM_001039533	Mm.171484	94184	Pdxdc1	pyridoxal-dependent decarboxylase domain containing 1	2.76977	0.000192718
		A_55_P1974432	AK031269		AK031269		272714	Gm5067	predicted gene 5067	2.85754	8.7649e-08
		A_30_P01028949	chr5:105032961-105037248_F							2.88145	2.96395e-06
		A_52_P108502	NM_001033270	NM_001033270	NM_001033270	Mm.258893	218756	Slc4a7	solute carrier family 4, sodium bicarbonate cotransporter, member 7	4.24894	6.07182e-06

## Sheet: Differential_mRNAs_12m
	ProbeID	PrimaryAccession	RefSeqAccession	GenbankAccession	UniGeneID	EntrezGeneID	GeneSymbol	GeneName	log2FC	Limma P.Value
	A_55_P1967659	NM_030717	NM_030717	NM_030717	Mm.157882	80907	Lactb	lactamase, beta	-3.43299	0.0372287
	A_55_P2138100	ENSMUST00000099050							-3.21765	0.00308668
	A_55_P2465382	ENSMUST00000099683		AK172117					-3.12628	0.00601932
	A_66_P124164	ENSMUST00000099684		AK089567					-3.10273	0.00302277
	A_66_P116860	NR_033624	NR_033624	NR_033624	Mm.387178	100039684	5031434O11Rik	RIKEN cDNA 5031434O11 gene	-3.09367	0.0271173
	A_55_P2083121	NM_001164567	NM_001164567	NM_001164567	Mm.83817	22351	Vill	villin-like	-3.08145	1.43543e-06
	A_55_P2093862	ENSMUST00000099042		AK156257					-3.04414	0.00372209
	A_55_P2165554	ENSMUST00000099046							-2.9876	0.00598423
	A_55_P2138104	ENSMUST00000099050		AK089567					-2.97228	0.00543273
	A_55_P1978636	ENSMUST00000177969							-2.92928	0.00438221
	A_52_P284495	NM_026153	NM_026153	NM_026153	Mm.102470	67434	Ankrd33b	ankyrin repeat domain 33B	-2.90852	0.0198128
	A_55_P2159555	ENSMUST00000111315		AK028364	Mm.491147	240913	Adamts4	a disintegrin-like and metallopeptidase (reprolysin type) with thrombospondin type 1 motif, 4	-2.89759	0.0267213
	A_55_P1973352	XR_108022	XR_108022	XR_108022	Mm.432118	100503910	Gm19958	predicted gene, 19958	-2.87799	0.0300776
	A_55_P2200618	AK047962		AK047962	Mm.441982	552902	LOC552902	uncharacterized LOC552902	-2.68792	0.00905626
	A_55_P2078325	NM_001039558	NM_001039558	NM_001039558	Mm.386899	654818	Smco3	single-pass membrane protein with coiled-coil domains 3	-2.37728	0.0232418
	A_30_P01028949	chr5:105032961-105037248_F							-2.36115	0.0189661
	A_55_P2076916	NM_001101503	NM_001101503	NM_001101503	Mm.125602	380787	A230065H16Rik	RIKEN cDNA A230065H16 gene	-2.33763	0.0418471
	A_55_P2146560	NM_207105	NM_207105	NM_207105	Mm.254067	14961	H2-Ab1	histocompatibility 2, class II antigen A, beta 1	-2.33583	0.00107811
	A_55_P2029528	XM_003945999	XM_003945999	XM_003945999	Mm.439675	101056305	LOC101056305	h-2 class I histocompatibility antigen, K-D alpha chain-like	-2.2641	0.0245568
	A_51_P162162	NM_009349	NM_009349	NM_009349	Mm.299	21743	Inmt	indolethylamine N-methyltransferase	-2.23138	0.0187689
	A_30_P01031951	chr2:176858974-176869553_F							-2.19731	0.0212267
	A_55_P2145139	ENSMUST00000098653	XR_168895	XR_168895	Mm.482151				-2.09558	0.00437189
	A_30_P01027084	chr2:175640275-175701875_R							-2.08777	0.0135512
	A_30_P01024270	chr17:15357376-15385701_F							-2.06195	0.0148054
	A_55_P2054668	NM_001033374	NM_001033374	NM_001033374	Mm.33952	277744	Gm694	predicted gene 694	-2.03444	0.0108889
	A_55_P1962747	NM_207105	NM_207105	NM_207105	Mm.254067	14961	H2-Ab1	histocompatibility 2, class II antigen A, beta 1	-2.01717	0.00877576
	A_30_P01030652	chr2:175898018-175930211_R							-2.00229	0.00822663
	A_51_P104687	NM_008117	NM_008117	NM_008117	Mm.343934	14599	Gh	growth hormone	-1.9963	0.0306684
	A_30_P01029454	chr2:175640275-175701875_R							-1.98139	0.0131155
	A_52_P182520	BC028435		BC028435		30056	Timm9	translocase of inner mitochondrial membrane 9	-1.97739	0.0319403
	A_55_P2252184	CB840983		CB840983	Mm.453346				-1.96238	0.00814273
	A_55_P2003824	NM_009714	NM_009714	NM_009714	Mm.6559	11889	Asgr1	asialoglycoprotein receptor 1	-1.95809	0.000452094
	A_30_P01017997	chr2:176264400-176302925_R							-1.95239	0.00797989
	A_55_P2076777	NM_001109973	NM_001109973	NM_001109973	Mm.329100	17240	Mdfi	MyoD family inhibitor	-1.95021	0.000641853
	A_55_P2149951	NM_019412	NM_019412	NM_019412	Mm.10119	19153	Prx	periaxin	-1.90691	0.0402098
	A_55_P2096883	NM_001085409	NM_001085409	NM_001085409	Mm.181033	68428	Steap3	STEAP family member 3	-1.90628	0.00597976
	A_55_P2160168	NM_011164	NM_011164	NM_011164	Mm.1270	19109	Prl	prolactin	-1.89319	0.0235656
	A_55_P2170817	NR_045264	NR_045264	NR_045264	Mm.428544	100048701	AI847159	expressed sequence AI847159	-1.87931	0.0221332
	A_51_P207622	NM_021355	NM_021355	NM_021355	Mm.287146	14264	Fmod	fibromodulin	-1.86636	0.000535018
	A_55_P2105100	NM_008377	NM_008377	NM_008377	Mm.245210	16206	Lrig1	leucine-rich repeats and immunoglobulin-like domains 1	-1.86559	0.0113529
	A_51_P515605	NM_009930	NM_009930	NM_009930	Mm.249555	12825	Col3a1	collagen, type III, alpha 1	-1.86304	4.30401e-05
	A_51_P196726	NM_010582	NM_010582	NM_010582	Mm.182043	16425	Itih2	inter-alpha trypsin inhibitor, heavy chain 2	-1.85195	0.0117794
	A_52_P415155	NM_009526	NM_009526	NM_009526	Mm.268282	22420	Wnt6	wingless-related MMTV integration site 6	-1.8198	0.000572314
	A_52_P389235	ENSMUST00000151021		AK020704	Mm.24652	77574	Fam115a	family with sequence similarity 115, member A	-1.79642	0.00892963
	A_55_P2162890	NM_001081021	NM_001081021	NM_001081021	Mm.389873	338354	Zfp780b	zinc finger protein 780B	-1.78308	0.0467887
	A_52_P661071	NR_003270	NR_003270	NR_003270	Mm.486919	399101	Snhg3	small nucleolar RNA host gene (non-protein coding) 3	-1.75739	0.00458694
	A_55_P2278965	AK017326		AK017326	Mm.394303	74491	5430420F09Rik	RIKEN cDNA 5430420F09 gene	-1.75057	0.00372642
	A_30_P01017966	chr3:034856791-034869544							-1.74865	0.00946113
	A_55_P1955778	NM_172845	NM_172845	NM_172845	Mm.491147	240913	Adamts4	a disintegrin-like and metallopeptidase (reprolysin type) with thrombospondin type 1 motif, 4	-1.74076	0.0238755
	A_55_P1979818	NM_001100109	NM_001100109	NM_001100109	Mm.12848	665155	Srp54b	signal recognition particle 54B	-1.72125	0.0139423
	A_51_P162671	NM_008035	NM_008035	NM_008035	Mm.439666	14276	Folr2	folate receptor 2 (fetal)	-1.70851	0.0415865
	A_55_P2136686	AK164563		AK164563	Mm.428894	628110	LOC628110	uncharacterized LOC628110	-1.70288	0.0130989
	A_51_P256827	NM_013650	NM_013650	NM_013650	Mm.21567	20201	S100a8	S100 calcium binding protein A8 (calgranulin A)	-1.70152	0.0340388
	A_55_P2191675	AK018197		AK018197	Mm.445114	70745	6330418B08Rik	RIKEN cDNA 6330418B08 gene	-1.69344	0.0206578
	A_51_P497100	NM_010706	NM_010706	NM_010706	Mm.210336	16855	Lgals4	lectin, galactose binding, soluble 4	-1.69297	0.017433
	A_51_P182303	NM_007743	NM_007743	NM_007743	Mm.277792	12843	Col1a2	collagen, type I, alpha 2	-1.67521	2.8392e-05
	A_55_P2021094	BC096660		BC096660	Mm.297552	547127	Tmem181b-ps	transmembrane protein 181B, pseudogene	-1.65567	0.0275899
	A_55_P2020952	NM_012045	NM_012045	NM_012045	Mm.331989	26971	Pla2g2f	phospholipase A2, group IIF	-1.65309	0.0335576
	A_51_P196444	NM_013519	NM_013519	NM_013519	Mm.14092	14234	Foxc2	forkhead box C2	-1.65016	0.000587211
	A_55_P2123162	ENSMUST00000127358		BY129299	Mm.417406	72446	Prr5l	proline rich 5 like	-1.62949	0.018369
	A_55_P1974432	AK031269		AK031269		272714	Gm5067	predicted gene 5067	-1.62739	0.028369
	A_52_P479262	NM_001243008	NM_001243008	NM_001243008	Mm.7562	12835	Col6a3	collagen, type VI, alpha 3	-1.61619	0.0284886
	A_55_P2129261	NM_001081123	NM_001081123	NM_001081123	Mm.491395	75404	Arhgap36	Rho GTPase activating protein 36	-1.60604	0.0328994
	A_30_P01029235	chr7:4827340-4863315_F							-1.59973	0.0164247
	A_55_P2063256	NM_010706	NM_010706	NM_010706	Mm.210336	16855	Lgals4	lectin, galactose binding, soluble 4	-1.59898	0.0395579
	A_55_P2152637	NM_009576	NM_009576	NM_009576	Mm.8062	22774	Zic4	zinc finger protein of the cerebellum 4	-1.59777	0.0213236
	A_52_P502228	NM_009576	NM_009576	NM_009576	Mm.8062	22774	Zic4	zinc finger protein of the cerebellum 4	-1.5846	0.046318
	A_65_P03364	AK220476		AK220476	Mm.222473	102442	Dennd4a	DENN/MADD domain containing 4A	-1.58172	0.00573431
	A_30_P01030602	chr2:50152329-50289487_F							-1.56868	0.0119373
	A_30_P01032911	chr16:90038086-90127636_R							-1.56511	0.00561982
	A_52_P58145	NM_009022	NM_009022	NM_009022	Mm.42016	19378	Aldh1a2	aldehyde dehydrogenase family 1, subfamily A2	-1.55979	0.000182018
	A_55_P2164055	NM_001110506	NM_001110506	NM_001110506	Mm.333333	212516	Efcab12	EF-hand calcium binding domain 12	-1.55747	0.00197286
	A_55_P2425661	NM_025818	NM_025818	NM_025818	Mm.41903	66874	1200014J11Rik	RIKEN cDNA 1200014J11 gene	-1.54513	0.00806338
	A_30_P01029719	chr17:46972160-46997919_R							-1.5421	0.000179181
	A_55_P2118520	NM_007742	NM_007742	NM_007742	Mm.277735	12842	Col1a1	collagen, type I, alpha 1	-1.4984	0.000183168
	A_55_P2137828	NM_022420	NM_022420	NM_022420	Mm.103439	64297	Gprc5b	G protein-coupled receptor, family C, group 5, member B	-1.49624	0.00166644
	A_55_P2085905	NM_008486	NM_008486	NM_008486	Mm.4487	16790	Anpep	alanyl (membrane) aminopeptidase	-1.48857	0.0107638
	A_55_P2013371	NM_183096	NM_183096	NM_183096	Mm.61243	73301	Ttc29	tetratricopeptide repeat domain 29	-1.48426	0.014767
	A_30_P01033353	chr13:67932042-67944229_F							-1.47691	0.0345595
	A_55_P2142326	BC042569		BC042569	Mm.483265	382118	Zkscan7	zinc finger with KRAB and SCAN domains 7	-1.47648	0.0468212
	A_30_P01020936	chr15:41288197-41522572_R							-1.46809	0.00578172
	A_30_P01024158	chr6:86524425-86524935_F							-1.4665	0.0345084
	A_55_P1960846	NM_177773	NM_177773	NM_177773	Mm.417609	271508	4933408B17Rik	RIKEN cDNA 4933408B17 gene	-1.46364	0.000564431
	A_55_P2129197	XR_141315	XR_141315	XR_141315	Mm.490826	100038605	E030047D23Rik	RIKEN cDNA E030047D23 gene	-1.45501	7.40198e-06
	A_55_P2129107	NM_001033185	NM_001033185	NM_001033185	Mm.291078	78465	1700084C01Rik	RIKEN cDNA 1700084C01 gene	-1.45217	0.000421306
	A_51_P338262	NM_011619	NM_011619	NM_011619	Mm.247470	21956	Tnnt2	troponin T2, cardiac	-1.45067	0.02455
	A_51_P438083	NM_144512	NM_144512	NM_144512	Mm.258596	14412	Slc6a13	solute carrier family 6 (neurotransmitter transporter, GABA), member 13	-1.44498	0.00225686
	A_55_P2149942	NM_016718	NM_016718	NM_016718	Mm.103668	29862	Ninj2	ninjurin 2	-1.44139	0.0200368
	A_55_P1994694	NM_001253386	NM_001253386	NM_001253386	Mm.45132	230779	Serinc2	serine incorporator 2	-1.44057	0.0270707
	A_30_P01022720	chr3:034856791-034869544							-1.43971	0.0223956
	A_30_P01031513	chr7:69081844-69083628_R							-1.4322	0.0352226
	A_55_P1998471	NM_001281852	NM_001281852	NM_001281852	Mm.2128	20202	S100a9	S100 calcium binding protein A9 (calgranulin B)	-1.42778	0.0410494
	A_30_P01026503	chr3:034856791-034869544							-1.42639	0.0244014
	A_30_P01033653	chr4:3009566-3009932_R							-1.41502	0.0293702
	A_52_P382886	NM_008125	NM_008125	NM_008125	Mm.390683	14619	Gjb2	gap junction protein, beta 2	-1.40837	7.37087e-05
	A_51_P379409	NM_198013	NM_198013	NM_198013	Mm.374846	103841	Cuedc1	CUE domain containing 1	-1.40014	0.0443977
	A_30_P01022749	chr3:78982395-79094345_R							-1.39884	0.0170413
	A_55_P1953656	NM_001105065	NM_001105065	NM_001105065	Mm.469895	624512	Vmn2r33	vomeronasal 2, receptor33	-1.39445	0.00328203
	A_51_P325318	NM_172702	NM_172702	NM_172702	Mm.45132	230779	Serinc2	serine incorporator 2	-1.39267	0.0366595
	A_30_P01018679	chr14:73729977-73751877_R							-1.37871	0.0299441
	A_51_P349546	NM_153098	NM_153098	NM_153098	Mm.32955	235505	Cd109	CD109 antigen	-1.37106	0.0210257
	A_55_P2189893	AK042233		AK042233	Mm.461820	402763	A630073K07Rik	RIKEN cDNA A630073K07 gene	-1.36424	0.0155725
	A_30_P01024931	chr17:3346621-3347209_F							-1.35757	0.0222542
	A_51_P284608	NM_001042605	NM_001042605	NM_001042605	Mm.439737	16149	Cd74	CD74 antigen (invariant polypeptide of major histocompatibility complex, class II antigen-associated)	-1.3556	0.0206708
	A_30_P01027987	chr8:91569369-91594119_F							-1.35364	0.00622387
	A_30_P01032430	chr14:73729977-73751877_R							-1.35312	0.0216496
	A_30_P01022045	chr9:24617562-24625262_R							-1.35153	0.0298981
	A_30_P01030900	chr18:5808025-5818625_R							-1.35087	0.0261543
	A_55_P2009217	NR_004415	NR_004415	NR_004415		19858	Rnu3b1	U3B small nuclear RNA 1	-1.35034	0.00791497
	A_30_P01024607	chr14:73746324-73749119_R							-1.34928	0.0249817
	A_30_P01032232	chr17:3198868-3394643_F							-1.34881	0.0305899
	A_30_P01021792	chr17:3346621-3347209_F							-1.34783	0.0356372
	A_30_P01021297	chr6:23105525-23118900_R							-1.34452	0.00501206
	A_55_P2141479	NR_004414	NR_004414	NR_004414	Mm.41449	19848	Rnu2-10	U2 small nuclear RNA 10	-1.33698	0.0204976
	A_51_P451458	NM_174857	NM_174857	NM_174857	Mm.50841	71738	Mamdc2	MAM domain containing 2	-1.33656	0.0213782
	A_55_P2125049	NM_001199967	NM_001199967	NM_001199967	Mm.484916	100529082	Gm11127	predicted gene 11127	-1.33321	0.0104541
	A_55_P2236382	AK142804		AK142804		52186	D8Ertd158e	DNA segment, Chr 8, ERATO Doi 158, expressed	-1.33188	0.00457744
	A_51_P436068	NM_007412	NM_007412	NM_007412	Mm.2857	11536	Gpr182	G protein-coupled receptor 182	-1.32901	0.00329369
	A_30_P01024779	chr4:138653689-138688814_R							-1.32838	0.0172979
	A_30_P01020949	chr2:174991757-174997818_R							-1.32623	0.0114439
	A_55_P2124233	NM_177723	NM_177723	NM_177723	Mm.71940	240916	Vsig8	V-set and immunoglobulin domain containing 8	-1.31548	0.0163848
	A_55_P2062777	NM_015776	NM_015776	NM_015776	Mm.41931	50530	Mfap5	microfibrillar associated protein 5	-1.31343	0.000144772
	A_51_P446510	NM_010129	NM_010129	NM_010129	Mm.20829	13732	Emp3	epithelial membrane protein 3	-1.3113	0.000415676
	A_51_P194230	NM_009573	NM_009573	NM_009573	Mm.335350	22771	Zic1	zinc finger protein of the cerebellum 1	-1.31033	0.0404971
	A_52_P256955	NM_177585	NM_177585	NM_177585	Mm.246568	208426	Iqcj	IQ motif containing J	-1.30985	0.00368485
	A_51_P237754	NM_010398	NM_010398	NM_010398	Mm.439648	15040	H2-T23	histocompatibility 2, T region locus 23	-1.30897	0.0159502
	A_55_P2088380	XM_001003864	XM_001003864	XM_001003864		320784	C230072F16Rik	RIKEN cDNA C230072F16 gene	-1.30473	0.0162319
	A_55_P2340221	ENSMUST00000141419		AK035285	Mm.188709	329251	Ppp1r12b	protein phosphatase 1, regulatory (inhibitor) subunit 12B	-1.30275	0.00486685
	A_55_P2052834	NM_010734	NM_010734	NM_010734	Mm.19379	16988	Lst1	leukocyte specific transcript 1	-1.29973	0.00836808
	A_30_P01025239	chr2:176874642-176906929_R							-1.29968	0.00692207
	A_55_P2180944	NM_029857	NM_029857	NM_029857	Mm.122336	77056	Tmco4	transmembrane and coiled-coil domains 4	-1.2992	0.020618
	A_55_P1978506	NM_023124	NM_023124	NM_023124	Mm.486287	15019	H2-Q8	histocompatibility 2, Q region locus 8	-1.2979	0.0280228
	A_55_P2063257	NM_010706	NM_010706	NM_010706	Mm.210336	16855	Lgals4	lectin, galactose binding, soluble 4	-1.29731	0.0161889
	A_55_P2077153	NM_011978	NM_011978	NM_011978	Mm.290044	26458	Slc27a2	solute carrier family 27 (fatty acid transporter), member 2	-1.29578	0.0348492
	A_55_P2059010	NM_011254	NM_011254	NM_011254	Mm.279741	19659	Rbp1	retinol binding protein 1, cellular	-1.29208	0.0262204
	A_51_P360655	NM_008766	NM_008766	NM_008766	Mm.30090	18399	Slc22a6	solute carrier family 22 (organic anion transporter), member 6	-1.28779	0.000173825
	A_30_P01031812	chr14:73729977-73751877_R							-1.28333	0.0250437
	A_30_P01019695	chr8:129102060-129109035_R							-1.28304	0.012983
	A_30_P01017660	chr17:3103174-3114885_R							-1.28228	0.0202072
	A_30_P01028884	chr11:87872568-87880978_R							-1.28159	0.0285087
	A_30_P01018036	chr14:73746324-73749119_R							-1.27632	0.0191992
	A_55_P1956130	ENSMUST00000174699		BC025170	Mm.486287				-1.27282	0.0155379
	A_30_P01022099	chr17:3346621-3347209_F							-1.27091	0.0365712
	A_30_P01032902	chr17:15111725-15139800_F							-1.26861	0.0100665
	A_52_P322421	NM_007962	NM_007962	NM_007962	Mm.33240	14012	Mpzl2	myelin protein zero-like 2	-1.26377	0.000258472
	A_30_P01018833	chr13:28551902-28975446_R							-1.26127	0.02282
	A_30_P01030302	chr4:98943050-98959998_F							-1.25885	0.0166512
	A_55_P2306893	AK163891		AK163891	Mm.444761	70985	4931406E20Rik	RIKEN cDNA 4931406E20 gene	-1.25514	0.00562578
	A_55_P2071286	NM_181820	NM_181820	NM_181820	Mm.360398	353499	Tmc4	transmembrane channel-like gene family 4	-1.2521	0.00172301
	A_30_P01024383	chr2:177256373-177257429_F							-1.25203	0.0159354
	A_30_P01019033	chr5:111602486-111603075_F							-1.2519	0.0442931
	A_55_P1953758	NM_001253386	NM_001253386	NM_001253386	Mm.45132	230779	Serinc2	serine incorporator 2	-1.25131	0.042754
	A_30_P01031385	chr5:74487385-74497428_F							-1.24963	0.0488565
	A_55_P1994132	ENSMUST00000110832		AK148454	Mm.482655	231832	Tmem184a	transmembrane protein 184a	-1.24591	0.0448491
	A_55_P1983708	NM_011832	NM_011832	NM_011832	Mm.42041	23920	Insrr	insulin receptor-related receptor	-1.23985	0.00920326
	A_55_P1954086	NM_001198766	NM_001198766	NM_001198766	Mm.236067	50706	Postn	periostin, osteoblast specific factor	-1.23588	0.000439113
	A_30_P01028265	chr3:60292527-60292880_R							-1.23167	0.00562941
	A_55_P1959076	NM_001013379	NM_001013379	NM_001013379	Mm.334577	234358	Zfp930	zinc finger protein 930	-1.23062	0.0139606
	A_55_P2000938	BC086781		BC086781	Mm.371964	269378	Ahcy	S-adenosylhomocysteine hydrolase	-1.22598	0.00942336
	A_30_P01032397	chrX:11671249-11671715_R							-1.22398	0.00896942
	A_30_P01022788	chr1:92177032-92180487_F							-1.22012	0.00931543
	A_55_P2304614	AK049716		AK049716	Mm.131454	319981	C530044C16Rik	RIKEN cDNA C530044C16 gene	-1.21428	0.0286539
	A_51_P472531	NM_029847	NM_029847	NM_029847	Mm.196399	77041	Arsk	arylsulfatase K	-1.21378	0.0301471
	A_52_P456750	NM_177583	NM_177583	NM_177583	Mm.41291	208117	Aph1b	anterior pharynx defective 1b homolog (C. elegans)	-1.21226	0.0308199
	A_52_P51078	NM_007801	NM_007801	NM_007801	Mm.2277	13036	Ctsh	cathepsin H	-1.21009	0.00758526
	A_30_P01031285	chr2:174991757-174997818_R							-1.20973	0.00513999
	A_66_P133153	XR_105936	XR_105936	XR_105936	Mm.445982	100041241	Gm3227	predicted gene 3227	-1.20862	0.0369854
	A_51_P237383	NM_021472	NM_021472	NM_021472	Mm.202665	58809	Rnase4	ribonuclease, RNase A family 4	-1.20678	0.0125968
	A_30_P01021038	chr8:122920901-123008463_F							-1.20455	0.047817
	A_30_P01019741	chr13:83867711-83878140_R							-1.19536	0.0249809
	A_51_P267700	NM_026860	NM_026860	NM_026860	Mm.46387	68888	Gkn3	gastrokine 3	-1.19395	0.0147177
	A_51_P441426	NM_019932	NM_019932	NM_019932	Mm.332490	56744	Pf4	platelet factor 4	-1.19346	0.000528367
	A_52_P140881	NM_177615	NM_177615	NM_177615	Mm.248373	216441	Slc26a10	solute carrier family 26, member 10	-1.18645	0.0437953
	A_52_P424206	NM_001134743	NM_001134743	NM_001134743	Mm.483425	243499	Lrrtm4	leucine rich repeat transmembrane neuronal 4	-1.18355	0.0194432
	A_52_P368057	NM_011990	NM_011990	NM_011990	Mm.260988	26570	Slc7a11	solute carrier family 7 (cationic amino acid transporter, y+ system), member 11	-1.18249	0.00525556
	A_30_P01027700	chr9:121256738-121257487_F							-1.18239	0.00315556
	A_51_P377760	NM_011882	NM_011882	NM_011882	Mm.259254	24014	Rnasel	ribonuclease L (2p, 5p-oligoisoadenylate synthetase-dependent)	-1.18091	0.049188
	A_30_P01024105	chr3:51804655-51805883_R							-1.18066	0.000679372
	A_55_P2084308	NM_010917	NM_010917	NM_010917	Mm.4691	18073	Nid1	nidogen 1	-1.1783	0.00346056
	A_30_P01029373	chr1:95871175-95886625_F							-1.17639	0.00368159
	A_66_P118600	NM_008480	NM_008480	NM_008480	Mm.303386	16772	Lama1	laminin, alpha 1	-1.17459	0.00444321
	A_51_P140742	NM_012043	NM_012043	NM_012043	Mm.367887	26968	Islr	immunoglobulin superfamily containing leucine-rich repeat	-1.17382	0.00197111
	A_30_P01029465	chr16:90116006-90119297_R							-1.17336	0.0229276
	A_30_P01026391	chr2:175640275-175701875_F							-1.17202	0.00675361
	A_55_P2143622								-1.17119	0.00797845
	A_55_P1957768								-1.16804	0.0207362
	A_55_P2302725	NAP039653-1							-1.16176	0.0343135
	A_55_P1962523	NM_009574	NM_009574	NM_009574	Mm.308936	22772	Zic2	zinc finger protein of the cerebellum 2	-1.16084	0.0149601
	A_55_P2035662	NM_009636	NM_009636	NM_009636	Mm.4665	11568	Aebp1	AE binding protein 1	-1.15923	0.00546393
	A_30_P01021193	chr5:111565658-111566257_F							-1.15845	0.0379536
	A_30_P01024284	chr5:111538420-111540142_F							-1.15783	0.0150847
	A_30_P01019379	chr17:46972160-46997919_R							-1.15114	0.0180371
	A_55_P2122605	NM_007621	NM_007621	NM_007621	Mm.21454	12409	Cbr2	carbonyl reductase 2	-1.1498	0.000127749
	A_30_P01019613	chr9:121256738-121257487_F							-1.14873	0.0120347
	A_55_P2004026	NM_001037758	NM_001037758	NM_001037758	Mm.119717	12234	Btrc	beta-transducin repeat containing protein	-1.14777	0.00129751
	A_55_P1961466	NM_010024	NM_010024	NM_010024	Mm.19987	13190	Dct	dopachrome tautomerase	-1.14708	0.0199849
	A_55_P1969904	NM_018795	NM_018795	NM_018795	Mm.63514	27421	Abcc6	ATP-binding cassette, sub-family C (CFTR/MRP), member 6	-1.14242	0.0281293
	A_55_P2051052	NM_025732	NM_025732	NM_025732	Mm.439817	66729	Ankrd61	ankyrin repeat domain 61	-1.13565	0.0143797
	A_55_P2020726								-1.13365	0.0203677
	A_30_P01019442	chr5:14943275-14944205_F							-1.13269	0.0134516
	A_51_P374991	NR_003555	NR_003555	NR_003555	Mm.387947	76229	Vmn2r29	vomeronasal 2, receptor 29	-1.13133	0.0476656
	A_66_P130777	NM_001159571	NM_001159571	NM_001159571	Mm.34533	13846	Ephb4	Eph receptor B4	-1.12837	0.00214479
	A_51_P369628	NM_133949	NM_133949	NM_133949	Mm.42855	84113	Ptov1	prostate tumor over expressed gene 1	-1.12753	0.0417964
	A_55_P1993762	TC1641687							-1.12567	0.0271621
	A_55_P2070641	NM_022414	NM_022414	NM_022414	Mm.41395	64242	Ngb	neuroglobin	-1.12429	0.0429729
	A_30_P01019443	chr2:176264400-176302925_F							-1.12281	0.0053164
	A_55_P1955188	NM_177867	NM_177867	NM_177867	Mm.247201	329972	Spata21	spermatogenesis associated 21	-1.11878	0.0302548
	A_30_P01025874	chr5:74487385-74497428_R							-1.11552	0.0269214
	A_51_P247168	AK015217		AK015217	Mm.458438	100048534	Wdr96	WD repeat domain 96	-1.11061	0.0413974
	A_55_P2026878	ENSMUST00000179907		AK166824	Mm.309216				-1.11002	0.0215905
	A_52_P678117	NM_011273	NM_011273	NM_011273	Mm.266215	19775	Xpr1	xenotropic and polytropic retrovirus receptor 1	-1.10794	0.0311176
	A_55_P1999532	NM_007740	NM_007740	NM_007740	Mm.154662	12839	Col9a1	collagen, type IX, alpha 1	-1.10751	0.0117009
	A_55_P2064659	NM_023835	NM_023835	NM_023835	Mm.458309	76681	Trim12a	tripartite motif-containing 12A	-1.10357	0.00023904
	A_30_P01017884	chr2:158169020-158191295_R							-1.10063	0.0193301
	A_52_P48546	NM_026259	NM_026259	NM_026259	Mm.294120	67588	Rnf41	ring finger protein 41	-1.09908	0.00610202
	A_52_P532687	NM_001039552	NM_001039552	NM_001039552	Mm.482357	381062	Ermard	ER membrane associated RNA degradation	-1.09367	0.0205894
	A_30_P01028774	chr2:174943325-174966675_R							-1.09308	0.00654462
	A_51_P486239	NM_011606	NM_011606	NM_011606	Mm.34588	21922	Clec3b	C-type lectin domain family 3, member b	-1.0921	0.00480631
	A_30_P01019686	chr2:175640275-175701875_F							-1.09159	0.00522662
	A_52_P304720	NM_018827	NM_018827	NM_018827	Mm.335584	12931	Crlf1	cytokine receptor-like factor 1	-1.09066	0.0366043
	A_51_P426270	NM_008597	NM_008597	NM_008597	Mm.243085	17313	Mgp	matrix Gla protein	-1.08649	0.0333887
	A_55_P2068006	ENSMUST00000143507	XR_105287	XR_105287	Mm.445802	19883	Rora	RAR-related orphan receptor alpha	-1.08631	0.0419078
	A_55_P1961099	NM_175029	NM_175029	NM_175029	Mm.241663	242557	Atg4c	autophagy related 4C, cysteine peptidase	-1.08469	0.0321975
	A_30_P01018420	chr3:87757295-87774970_F							-1.08357	0.000338302
	A_51_P421140	NM_026473	NM_026473	NM_026473	Mm.181860	67951	Tubb6	tubulin, beta 6 class V	-1.08353	0.00729006
	A_55_P1966660	NM_001025208	NM_001025208	NM_001025208	Mm.489198	547349	LOC547349	MHC class I family member	-1.08097	0.0190075
	A_30_P01028205	chr2:175640275-175701875_F							-1.08032	0.0054913
	A_55_P1984556	NM_011331	NM_011331	NM_011331	Mm.867	20293	Ccl12	chemokine (C-C motif) ligand 12	-1.07887	0.00972457
	A_55_P2003903	NM_009751	NM_009751	NM_009751	Mm.275937	12075	Bfsp1	beaded filament structural protein 1, in lens-CP94	-1.07884	0.0194119
	A_30_P01028435	chr5:33174092-33200792_R							-1.07828	0.0245198
	A_30_P01026120	chr7:26054813-26063725_F							-1.07816	0.0195547
	A_30_P01018931	chr2:176610409-176612864_F							-1.077	0.0351563
	A_55_P2039250	NM_026037	NM_026037	NM_026037	Mm.167671	67216	Mboat2	membrane bound O-acyltransferase domain containing 2	-1.0718	0.0358084
	A_55_P2149293	NM_145566	NM_145566	NM_145566	Mm.260869	231801	Agfg2	ArfGAP with FG repeats 2	-1.07018	0.0228788
	A_52_P650473	NAP027894-1							-1.06925	0.0383573
	A_55_P1995874	NM_001282028	NM_001282028	NM_001282028	Mm.354356	665211	Gm14326	predicted gene 14326	-1.06918	0.00524157
	A_30_P01020502	chr2:158179435-158187316_R							-1.06885	0.00654327
	A_51_P502132	NM_011985	NM_011985	NM_011985	Mm.29373	26561	Mmp23	matrix metallopeptidase 23	-1.06594	0.00854888
	A_55_P2157200	NAP096950-001							-1.06312	0.0182211
	A_55_P2088495								-1.06239	0.0308726
	A_30_P01020216	chr2:177256373-177257429_F							-1.05927	0.0329489
	A_55_P2142990	NM_029604	NM_029604	NM_029604	Mm.386825	100503311	Pifo	primary cilia formation	-1.05869	0.0176333
	A_55_P2147747	NM_001004176	NM_001004176	NM_001004176	Mm.234972	433586	Maml3	mastermind like 3 (Drosophila)	-1.05814	0.00426965
	A_55_P2237618	AK039415		AK039415	Mm.444676	73874	4930419G24Rik	RIKEN cDNA 4930419G24 gene	-1.05665	0.0137799
	A_30_P01021977	chrX:157038750-157039018_F							-1.05661	0.000569038
	A_51_P501248	NM_025367	NM_025367	NM_025367	Mm.20944	20698	Sphk1	sphingosine kinase 1	-1.05525	0.00238032
	A_30_P01033109	chr5:144517700-144526071_F							-1.05455	0.00445912
	A_51_P279639	NM_146007	NM_146007	NM_146007	Mm.1949	12834	Col6a2	collagen, type VI, alpha 2	-1.05455	0.0065832
	A_51_P220343	NM_018865	NM_018865	NM_018865	Mm.10222	22402	Wisp1	WNT1 inducible signaling pathway protein 1	-1.05294	0.00902078
	A_30_P01029117	chr2:175140765-175141331_R							-1.05182	0.00514536
	A_30_P01023561	chr9:75316023-75344401_F							-1.04794	0.00356906
	A_30_P01027279	chr2:176264400-176302925_F							-1.04777	0.0121925
	A_52_P516409	NM_053185	NM_053185	NM_053185	Mm.155586	94216	Col4a6	collagen, type IV, alpha 6	-1.04641	0.00590692
	A_55_P2118143	NM_009561	NM_009561	NM_009561	Mm.12832	22719	Zfp61	zinc finger protein 61	-1.0442	0.00753452
	A_55_P2008377	AK076535		AK076535	Mm.334274	66885	Acadsb	acyl-Coenzyme A dehydrogenase, short/branched chain	-1.04214	0.00385114
	A_55_P2106106	NM_176912	NM_176912	NM_176912	Mm.239570	319430	C5ar2	complement component 5a receptor 2	-1.03521	0.00440334
	A_30_P01024954	chr11:99048975-99062425_F							-1.03468	0.000779743
	A_51_P481920	NM_009828	NM_009828	NM_009828	Mm.4189	12428	Ccna2	cyclin A2	-1.03313	0.00591893
	A_30_P01026482	chr2:174945941-174946507_R							-1.03307	0.00514084
	A_55_P2009001	NM_001205396	NM_001205396	NM_001205396	Mm.49902	93746	Gprc5d	G protein-coupled receptor, family C, group 5, member D	-1.03268	0.00710159
	A_55_P2351193	NR_034043	NR_034043	NR_034043	Mm.442313	100217450	Snora47	small nucleolar RNA, H/ACA box 47	-1.03265	0.00944661
	A_55_P2122633	AK032756		AK032756	Mm.26553	104103	Airn	antisense Igf2r RNA	-1.0308	0.0193298
	A_51_P324351	NM_013900	NM_013900	NM_013900	Mm.30988	30060	Mfi2	antigen p97 (melanoma associated) identified by monoclonal antibodies 133.2 and 96.5	-1.0278	0.0291272
	A_30_P01031709	chr5:111565658-111566257_F							-1.02737	0.049772
	A_55_P2088401	NM_010399	NM_010399	NM_010399	Mm.195061	15051	H2-T9	histocompatibility 2, T region locus 9	-1.02672	0.00824173
	A_30_P01028285	chr17:46972160-46997919_R							-1.02643	0.0174312
	A_52_P39314	NR_001585	NR_001585	NR_001585	Mm.359463	75858	Speer7-ps1	spermatogenesis associated glutamate (E)-rich protein 7, pseudogene 1	-1.02639	0.0293528
	A_52_P161297	NM_011542	NM_011542	NM_011542	Mm.112	21401	Tcea3	transcription elongation factor A (SII), 3	-1.02625	0.0189239
	A_55_P2307080	AK083890		AK083890	Mm.303351	319737	D130051D11Rik	RIKEN cDNA D130051D11 gene	-1.0262	0.043503
	A_51_P153995	NM_018762	NM_018762	NM_018762	Mm.12897	54368	Gp9	glycoprotein 9 (platelet)	-1.02596	0.00249805
	A_55_P2133195	NM_001033767	NM_001033767	NM_001033767	Mm.357104	240327	Gm4951	predicted gene 4951	-1.02441	0.00287435
	A_55_P1988108	NM_008625	NM_008625	NM_008625	Mm.2019	17533	Mrc1	mannose receptor, C type 1	-1.02097	0.000362885
	A_55_P2058942	NM_026316	NM_026316	NM_026316	Mm.109341	67689	Aldh3b1	aldehyde dehydrogenase 3 family, member B1	-1.01758	0.00662937
	A_30_P01018504	chr4:135896689-135918414_F							-1.01439	0.00574082
	A_51_P464118	ENSMUST00000097661		AK018050					-1.01344	0.00950413
	A_30_P01029944	chr4:155560050-155570900_F							-1.01207	0.00897073
	A_30_P01028152	chr5:111538420-111540142_F							-1.01126	0.0123088
	A_55_P2092730	NM_001111279	NM_001111279	NM_001111279	Mm.293273	69368	Wdfy1	WD repeat and FYVE domain containing 1	-1.01066	0.00790563
	A_55_P1958876	NR_028314	NR_028314	NR_028314	Mm.466817	373852	4833422C13Rik	RIKEN cDNA 4833422C13 gene	-1.00336	0.0104293
	A_30_P01030004	chr9:13281056-13281599_F							-1.00162	0.00872687
	A_55_P2114953	NM_011909	NM_011909	NM_011909	Mm.326911	24110	Usp18	ubiquitin specific peptidase 18	-1.0003	0.0185611
	A_55_P1987290	NR_004413	NR_004413	NR_004413		19847	Rnu1b6	U1b6 small nuclear RNA	-1.00005	0.0269128
	A_55_P2034033	NM_008353	NM_008353	NM_008353	Mm.731	16161	Il12rb1	interleukin 12 receptor, beta 1	1.00049	0.0175191
	A_55_P1985905	NM_001077632	NM_001077632	NM_001077632	Mm.330639	18088	Nkx2-2	NK2 homeobox 2	1.00059	0.0264106
	A_55_P2003973								1.02184	0.0378869
	A_51_P179480	NM_172450	NM_172450	NM_172450	Mm.248931	207819	4930539E08Rik	RIKEN cDNA 4930539E08 gene	1.02513	0.0471135
	A_55_P2120866	BC103784		BC103784	Mm.46679	633640	Gm7120	predicted gene 7120	1.03679	0.0288934
	A_52_P460734	NM_198408	NM_198408	NM_198408	Mm.316614	12919	Crhbp	corticotropin releasing hormone binding protein	1.03986	0.0102461
	A_55_P2182452	NM_177371	NM_177371	NM_177371	Mm.208152	326623	Tnfsf15	tumor necrosis factor (ligand) superfamily, member 15	1.04009	0.00155535
	A_65_P09778	NM_183021	NM_183021	NM_183021	Mm.246767	240174	Thada	thyroid adenoma associated	1.04248	0.0166224
	A_52_P475080	NM_029847	NM_029847	NM_029847	Mm.196399	77041	Arsk	arylsulfatase K	1.04671	0.0417599
	A_55_P2093373	NM_177330	NM_177330	NM_177330	Mm.194721	208188	Ghsr	growth hormone secretagogue receptor	1.05728	0.00802379
	A_66_P132295	NM_011576	NM_011576	NM_011576	Mm.124316	21788	Tfpi	tissue factor pathway inhibitor	1.05747	0.0111378
	A_52_P682745	NM_172803	NM_172803	NM_172803	Mm.341423	238130	Dock4	dedicator of cytokinesis 4	1.06448	0.0191656
	A_30_P01020699	chr6:133054025-133069850_R							1.06595	0.0065636
	A_55_P2116650	AK144717		AK144717	Mm.332931				1.07191	0.042196
	A_55_P2032518	NM_133184	NM_133184	NM_133184	Mm.154797	64452	Slc5a4a	solute carrier family 5, member 4a	1.08513	0.0325964
	A_55_P2056055	ENSMUST00000086010		BC138311	Mm.435485	232966	Zfp114	zinc finger protein 114	1.08576	0.00901978
	A_55_P2097384	NM_001029930	NM_001029930	NM_001029930	Mm.449725	545007	Gm5796	predicted gene 5796	1.08751	0.0171587
	A_55_P2060604	NM_001025085	NM_001025085	NM_001025085	Mm.422841	545013	Gm5797	predicted gene 5797	1.09318	0.0190217
	A_55_P2097908	XM_003689330	XM_003689330	XM_003689330		107652	Uap1	UDP-N-acetylglucosamine pyrophosphorylase 1	1.10566	0.0115644
	A_55_P2054004	XR_032590	XR_032590	XR_032590	Mm.460196	554327	2610042L04Rik	RIKEN cDNA 2610042L04 gene	1.11124	0.0201162
	A_55_P2305339	AK141715		AK141715	Mm.441798	77884	6720427H10Rik	RIKEN cDNA 6720427H10 gene	1.12665	0.0239913
	A_51_P429335	NM_019429	NM_019429	NM_019429	Mm.32043	54373	Prss16	protease, serine, 16 (thymus)	1.12876	0.0276696
	A_55_P2096375	NM_027717	NM_027717	NM_027717	Mm.443973	71200	Dydc2	DPY30 domain containing 2	1.13146	0.0290643
	A_30_P01027453	chr19:46413742-46418617_F							1.13173	0.0133214
	A_30_P01018666	chr3:146629425-146649125_F							1.13891	0.0278098
	A_55_P1959683	NM_001081643	NM_001081643	NM_001081643	Mm.482923	574437	Xlr3b	X-linked lymphocyte-regulated 3B	1.13953	0.0484307
	A_51_P114817	NM_007628	NM_007628	NM_007628	Mm.4815	12427	Ccna1	cyclin A1	1.15071	0.0169239
	A_55_P2179069								1.15881	0.0192942
	A_30_P01024552	chr14:77261377-77274982_F							1.16577	0.0439429
	A_55_P2023449								1.16583	0.0246039
	A_55_P2088625	NM_024237	NM_024237	NM_024237	Mm.5107	70370	Fbln7	fibulin 7	1.18353	0.0310472
	A_51_P512306	NM_172898	NM_172898	NM_172898	Mm.113908	243911	Kirrel2	kin of IRRE like 2 (Drosophila)	1.18555	0.0198675
	A_66_P130813	NM_001037221	NM_001037221	NM_001037221	Mm.214454	74480	Samd4	sterile alpha motif domain containing 4	1.18752	0.0420607
	A_55_P1978018	NM_001270806	NM_001270806	NM_001270806	Mm.360540	544990	Gm5795	predicted gene 5795	1.19265	0.0269139
	A_55_P2075814	NM_177066	NM_177066	NM_177066	Mm.210428	435766	Tnni3k	TNNI3 interacting kinase	1.19888	0.0144707
	A_52_P621739	NM_019658	NM_019658	NM_019658	Mm.228669	56392	Shoc2	soc-2 (suppressor of clear) homolog (C. elegans)	1.20018	0.0306685
	A_51_P382970	NM_133721	NM_133721	NM_133721	Mm.335520	104099	Itga9	integrin alpha 9	1.20086	0.0163865
	A_51_P429212	NM_028749	NM_028749	NM_028749	Mm.24887	74091	Npl	N-acetylneuraminate pyruvate lyase	1.2013	0.0420123
	A_55_P2039099	NM_001163996	NM_001163996	NM_001163996	Mm.442122	675812	Zfp605	zinc finger protein 605	1.21337	0.0282465
	A_66_P101646	ENSMUST00000082402		AK165865	Mm.458371	17708	COX1	cytochrome c oxidase subunit I	1.21946	0.0233007
	A_55_P2154580	NM_177846	NM_177846	NM_177846	Mm.219449	329504	Lcmt2	leucine carboxyl methyltransferase 2	1.2235	0.0105248
	A_51_P259296	NM_008509	NM_008509	NM_008509	Mm.1514	16956	Lpl	lipoprotein lipase	1.22735	0.0485843
	A_55_P2064538	NM_001014397	NM_001014397	NM_001014397	Mm.332047	433804	Gm13154	predicted gene 13154	1.22878	0.0235897
	A_51_P106249	NM_028524	NM_028524	NM_028524	Mm.232593	75502	Cmtm2b	CKLF-like MARVEL transmembrane domain containing 2B	1.24182	0.0391345
	A_30_P01019834	chr1:85156338-85167730_R							1.24452	0.00372045
	A_55_P2102065	NM_001122660	NM_001122660	NM_001122660	Mm.482247	100042314	Gm10639	predicted gene 10639	1.28936	0.0458956
	A_55_P2091468	NM_172119	NM_172119	NM_172119	Mm.154427	107585	Dio3	deiodinase, iodothyronine type III	1.29963	0.0243944
	A_51_P123604	NM_172807	NM_172807	NM_172807	Mm.98910	238831	Ppwd1	peptidylprolyl isomerase domain and WD repeat containing 1	1.3076	0.04163
	A_30_P01030914	chr19:46413742-46418617_F							1.31248	0.00850525
	A_52_P42269	NM_008002	NM_008002	NM_008002	Mm.317323	14165	Fgf10	fibroblast growth factor 10	1.31374	0.016653
	A_55_P2077664	NM_001024706	NM_001024706	NM_001024706	Mm.443243	432825	Gm5458	predicted gene 5458	1.31613	0.0156477
	A_52_P20906	NM_011658	NM_011658	NM_011658	Mm.3280	22160	Twist1	twist basic helix-loop-helix transcription factor 1	1.31899	0.00324985
	A_55_P1992031	NM_027717	NM_027717	NM_027717	Mm.443973	71200	Dydc2	DPY30 domain containing 2	1.32389	0.00951543
	A_52_P583050	NM_181649	NM_181649	NM_181649	Mm.220253	53951	Gpatch11	G patch domain containing 11	1.33758	0.0306128
	A_51_P114462	NM_011332	NM_011332	NM_011332	Mm.41988	20295	Ccl17	chemokine (C-C motif) ligand 17	1.34947	0.0130076
	A_55_P2014100	NM_001177666	NM_001177666	NM_001177666	Mm.46679	633640	Gm7120	predicted gene 7120	1.36139	0.0468193
	A_55_P2163128	XR_108174	XR_108174	XR_108174	Mm.485189	68380	0610042G04Rik	RIKEN cDNA 0610042G04 gene	1.37309	0.0423749
	A_55_P2346639	NM_001029937	NM_001029937	NM_001029937	Mm.296806	380683	Sec14l3	SEC14-like 3 (S. cerevisiae)	1.37559	0.0279045
	A_51_P370470	NM_030013	NM_030013	NM_030013	Mm.197640	77951	Cyp20a1	cytochrome P450, family 20, subfamily a, polypeptide 1	1.37599	0.0266729
	A_30_P01033314	chr13:70745633-70776516_R							1.37903	0.00242893
	A_55_P1965101	NM_001081643	NM_001081643	NM_001081643	Mm.482923	574437	Xlr3b	X-linked lymphocyte-regulated 3B	1.4043	0.029009
	A_55_P1962429	ENSMUST00000069009		AK151738	Mm.275549	17132	Maf	avian musculoaponeurotic fibrosarcoma (v-maf) AS42 oncogene homolog	1.41086	0.0286356
	A_55_P2356263	AK036288		AK036288	Mm.440605	77531	Anks1b	ankyrin repeat and sterile alpha motif domain containing 1B	1.41599	0.0390784
	A_52_P157450	NM_021304	NM_021304	NM_021304	Mm.389615	57742	Abhd1	abhydrolase domain containing 1	1.43538	0.0274682
	A_55_P2036083	NM_001025085	NM_001025085	NM_001025085	Mm.422841	545013	Gm5797	predicted gene 5797	1.45153	0.0179527
	A_55_P2042778	NM_153422	NM_153422	NM_153422	Mm.134911	242202	Pde5a	phosphodiesterase 5A, cGMP-specific	1.46181	0.01555
	A_30_P01030156	chr6:126766225-126771309_R							1.47684	0.00445891
	A_55_P2082929	NM_010389	NM_010389	NM_010389	Mm.327358	15002	H2-Ob	histocompatibility 2, O region beta locus	1.50436	0.027899
	A_55_P1993984	NM_133984	NM_133984	NM_133984	Mm.259467	69536	Hemk1	HemK methyltransferase family member 1	1.50448	0.0243373
	A_52_P75777	AK040883		AK040883	Mm.279594	329252	Lgr6	leucine-rich repeat-containing G protein-coupled receptor 6	1.51406	0.0382348
	A_30_P01029525	chr6:126766225-126771309_R							1.52143	0.00376839
	A_55_P2183914	NM_001177666	NM_001177666	NM_001177666	Mm.46679	633640	Gm7120	predicted gene 7120	1.52675	0.0229315
	A_51_P150120	NM_174995	NM_174995	NM_174995	Mm.24679	211666	Mgst2	microsomal glutathione S-transferase 2	1.55722	0.027584
	A_52_P356228	NM_178746	NM_178746	NM_178746	Mm.40834	268706	Slc38a9	solute carrier family 38, member 9	1.57906	0.037174
	A_30_P01031223	chr6:126766225-126771309_R							1.61423	0.00483721
	A_66_P109183	NM_001109914	NM_001109914	NM_001109914	Mm.296104	381823	Apold1	apolipoprotein L domain containing 1	1.66488	0.0217119
	A_55_P2184811	NM_026114	NM_026114	NM_026114	Mm.196220	13665	Eif2s1	eukaryotic translation initiation factor 2, subunit 1 alpha	1.66858	0.027404
	A_30_P01031568	chr3:96074625-96086375_F							1.67126	0.0277432
	A_55_P1956160	NM_001081032	NM_001081032	NM_001081032	Mm.489198	667977	Gm8909	predicted gene 8909	1.76053	0.03125
	A_55_P1960601	NM_001242380	NM_001242380	NM_001242380	Mm.314497	94229	Slc4a10	solute carrier family 4, sodium bicarbonate cotransporter-like, member 10	1.8086	0.0172731
	A_30_P01032113	chr3:96074625-96086375_F							1.97006	0.0302957
	A_66_P129469	NAP111833-1							1.97377	0.0310543
	A_52_P360330	NM_008634	NM_008634	NM_008634	Mm.4173	17755	Map1b	microtubule-associated protein 1B	1.98057	0.0240064
	A_51_P284823	NM_009086	NM_009086	NM_009086	Mm.259078	20017	Polr1b	polymerase (RNA) I polypeptide B	2.03738	0.0186843
	A_55_P2143376								2.11105	0.00672521
	A_55_P1990500	NM_010767	NM_010767	NM_010767	Mm.378962	17175	Masp2	mannan-binding lectin serine peptidase 2	2.22751	0.0491919
	A_52_P93467	NM_011521	NM_011521	NM_011521	Mm.3815	20971	Sdc4	syndecan 4	2.25177	0.0102728
	A_30_P01027579	chr3:34497447-34501170_R							2.48219	0.0190819
	A_55_P1976534	NM_024412	NM_024412	NM_024412	Mm.167900	12733	Clcnka	chloride channel Ka	2.6888	0.0112319
	A_30_P01019583	chr5:23195569-23218551_R							2.80001	0.0119941
	A_30_P01022407	chr3:96074625-96086375_F							2.89329	0.0304762
	A_30_P01026028	chr5:23195569-23218551_R							2.96258	0.0137532
	A_55_P2006615	NM_015754	NM_015754	NM_015754	Mm.440564	26450	Rbbp9	retinoblastoma binding protein 9	3.46155	0.0332493
	A_30_P01027709	chr3:96074625-96086375_F							3.55468	0.0337278
	A_55_P2024625	NM_001193667	NM_001193667	NM_001193667	Mm.458815	100504362	Gm1987	predicted gene 1987	3.58948	0.0333655
